# Supplementary material for: Molecular programs of fibrotic change in aging human lung
Source: Nat Commun. 2021 Nov 2;12:6309. doi: 10.1038/s41467-021-26603-2 (PMC8563941; doi:10.1038/s41467-021-26603-2)
Supplement: Supplementary file 4 — Supplementary data 1 [file 41467_2021_26603_MOESM4_ESM.xlsx]

## Sheet: IPA Results
Supplementary data 1
Name	p-value	Activation z-score	IPA Type	Prediction	Genes used in IPA are listed on the right	Symbol	Expr Log Ratio
trichostatin A	1.95e-05	3.503	Upstream Regulator	Activated		A2M	0.007
decitabine	0.00554	3.204	Upstream Regulator	Activated		A2ML1	-0.027
tretinoin	0.00823	3.163	Upstream Regulator	Activated		AAK1	-0.004
tazemetostat	0.0139	3.128	Upstream Regulator	Activated		AARS1	-0.006
SP2509	0.0204	3.128	Upstream Regulator	Activated		AASDH	-0.004
Necrosis	4.55e-05	3.028	Diseases and Functions	Activated		ABCA1	-0.018
Apoptosis	9.78e-05	2.953	Diseases and Functions	Activated		ABCC2	-0.011
CTCF	0.00998	2.716	Upstream Regulator	Activated		ABCC4	-0.007
TMPRSS2-ERG	0.0391	2.714	Upstream Regulator	Activated		ABL2	-0.007
LONP1	0.0269	2.63	Upstream Regulator	Activated		ABLIM1	0.005
3-deazaneplanocin	0.0292	2.608	Upstream Regulator	Activated		ABRAXAS1	-0.006
mir-210	0.0132	2.515	Upstream Regulator	Activated		AC0001232	-0.01
SPARC	0.00185	2.496	Upstream Regulator	Activated		AC0020443	-0.029
VitaminD3-VDR-RXR	0.0194	2.414	Upstream Regulator	Activated		AC00205910	0.018
Organismal death	7e-05	2.405	Diseases and Functions	Activated		AC0021171	-0.013
Morbidity or mortality	1.63e-05	2.352	Diseases and Functions	Activated		AC0039733	0.018
CDKN2A	0.0226	2.336	Upstream Regulator	Activated		AC004900.1	-0.033
benzo(a)pyrene	0.00823	2.313	Upstream Regulator	Activated		AC0049515	-0.01
Cell death of tumor cell lines	0.000567	2.266	Diseases and Functions	Activated		AC0049677	-0.016
Modification of genomic DNA	1.95e-05	2.236	Diseases and Functions	Activated		AC0050091	0.022
MXI1	0.000849	2.236	Upstream Regulator	Activated		AC0050862	0.04
PAK2	0.0307	2.236	Upstream Regulator	Activated		AC005301.9	0.01
let-7a-5p (and other miRNAs w/seed GAGGUAG)	0.0282	2.214	Upstream Regulator	Activated		AC00536311	-0.035
CIITA	0.0374	2.192	Upstream Regulator	Activated		AC0057548	0.016
puromycin aminonucleoside	0.0138	2.181	Upstream Regulator	Activated		AC00694616	0.044
Cell death of embryonic cell lines	0.00318	2.174	Diseases and Functions	Activated		AC0069605	-0.039
doxorubicin	0.0438	2.131	Upstream Regulator	Activated		AC0073623	-0.029
Ca2+	0.00792	2.006	Upstream Regulator	Activated		AC0089372	-0.031
Aplasia or hypoplasia of nose	0.000727	2	Diseases and Functions	Activated		AC009090.6	-0.01
I kappa b kinase	0.00241	2	Upstream Regulator	Activated		AC009152.3	-0.029
copper gluconate	0.0396	1.987	Upstream Regulator	Activated		AC0099487	0.022
disulfiram	0.0396	1.987	Upstream Regulator	Activated		AC010422.8	-0.008
miR-22-3p (miRNAs w/seed AGCUGCC)	0.0352	1.98	Upstream Regulator	Activated		AC01076114	0.027
PLCL1	0.000623	1.969	Upstream Regulator	Activated		AC012378.2	0.021
Breast or ovarian carcinoma	1.74e-05	1.964	Diseases and Functions	Activated		AC01569113	0.025
amino acids	0.00637	1.953	Upstream Regulator	Activated		AC0159231	-0.046
Smad2/3-Smad4	0.0069	1.951	Upstream Regulator	Activated		AC0159712	-0.024
octreotide	0.0352	1.949	Upstream Regulator	Activated		AC0167342	0.019
Breast or ovarian cancer	1.29e-05	1.941	Diseases and Functions	Activated		AC018653.4	-0.026
Multiple cancers	4.01e-05	1.941	Diseases and Functions	Activated		AC0221531	0.056
cadmium	0.0234	1.91	Upstream Regulator	Activated		AC0249376	-0.014
topotecan	0.0159	1.909	Upstream Regulator	Activated		AC0648741	-0.041
retinoid	0.0142	1.89	Upstream Regulator	Activated		AC0688316	-0.018
Ingestion by rodents	0.00199	1.837	Diseases and Functions	Activated		AC072022.2	-0.015
2-(4-amino-1-isopropyl-1H-pyrazolo[3,4-d]pyrimidin-3-yl)-1H-indol-5-ol	0.00518	1.807	Upstream Regulator	Activated		AC0733338	-0.044
Ingestion by mice	0.00169	1.788	Diseases and Functions	Activated		AC073648.6	0.022
carbamylcholine	0.0101	1.768	Upstream Regulator	Activated		AC0797815	-0.022
TRIB3	3.14e-06	1.723	Upstream Regulator	Activated		AC087762.1	0.035
ALDH2	6.01e-05	1.673	Upstream Regulator	Activated		AC0911321	-0.018
TWNK	0.000519	1.633	Upstream Regulator	Activated		AC0928811	-0.041
CHADL	0.00192	1.633	Upstream Regulator	Activated		AC0973825	-0.022
Congenital malformation of genitourinary system	0.00339	1.629	Diseases and Functions	Activated		AC103591.4	0.009
mir-19	0.000307	1.583	Upstream Regulator	Activated		AC1109264	0.049
IL5	0.0315	1.575	Upstream Regulator	Activated		AC1112007	0.046
KLF2	0.0114	1.563	Upstream Regulator	Activated		AC11473011	-0.02
TSHZ3	0.0038	1.555	Upstream Regulator	Activated		AC1187544	-0.019
UCHL1	0.0269	1.534	Upstream Regulator	Activated		AC139491.7	0.015
butyric acid	0.0286	1.507	Upstream Regulator	Activated		AC1444501	-0.027
dexamethasone	0.0315	1.497	Upstream Regulator	Activated		AC1446521	0.01
thapsigargin	0.0128	1.441	Upstream Regulator	Activated		AC1448311	0.011
sodium chloride	0.00132	1.438	Upstream Regulator	Activated		AC1448313	0.01
NRG1	0.0297	1.39	Upstream Regulator	Activated		AC1595401	-0.024
FOXO3	0.0305	1.389	Upstream Regulator	Activated		ACAP2	-0.007
SOX6	0.00534	1.361	Upstream Regulator	Activated		ACOXL	-0.007
D-glucose	0.0301	1.348	Upstream Regulator	Activated		ACP3	-0.007
Quantity of digestive organ tumor	0.00232	1.342	Diseases and Functions	Activated		ACSL5	-0.005
LLGL2	0.0118	1.342	Upstream Regulator	Activated		ACSM1	0.013
XDH	0.0277	1.342	Upstream Regulator	Activated		ACTG1P9	0.036
fluocinolone acetonide	0.0282	1.342	Upstream Regulator	Activated		ACVR1B	-0.006
TFAP2A	0.00308	1.331	Upstream Regulator	Activated		ADAM12	-0.029
LDB1	0.0165	1.327	Upstream Regulator	Activated		ADAM20	-0.028
TWIST1	0.0117	1.323	Upstream Regulator	Activated		ADAMDEC1	-0.034
ADRB	0.0157	1.311	Upstream Regulator	Activated		ADCY1	0.01
actinomycin D	0.000908	1.305	Upstream Regulator	Activated		ADCY6-DT	0.024
MYOD1	0.0132	1.3	Upstream Regulator	Activated		ADCYAP1	0.054
Apoptosis of prostate cancer cell lines	0.00132	1.286	Diseases and Functions	Activated		ADGRE3	-0.016
Breast or pancreatic cancer	3.08e-08	1.238	Diseases and Functions	Activated		ADM2	-0.019
Breast or colorectal cancer	3.78e-09	1.23	Diseases and Functions	Activated		ADORA2BP1	-0.023
Breast or gynecological cancer	1.46e-06	1.213	Diseases and Functions	Activated		AEBP1	0.014
rifampin	0.0225	1.195	Upstream Regulator	Activated		AF0015483	-0.022
Abnormality of limb	0.00213	1.192	Diseases and Functions	Activated		AHCYL1	-0.006
SMURF2	0.00548	1.165	Upstream Regulator	Activated		AHNAK2	0.013
homocysteine	0.0474	1.159	Upstream Regulator	Activated		AHRR	-0.019
S-nitroso-N-acetyl-DL-penicillamine	0.0491	1.155	Upstream Regulator	Activated		AJ0119321	0.036
HTT	0.0117	1.154	Upstream Regulator	Activated		AKAP8	-0.003
lomustine	0.0314	1.134	Upstream Regulator	Activated		AKR1B15	0.04
CD200	0.0176	1.131	Upstream Regulator	Activated		AL049629.2	-0.024
TCF4	0.024	1.13	Upstream Regulator	Activated		AL137182.1	-0.046
thyroid hormone	0.027	1.129	Upstream Regulator	Activated		AL359762.3	-0.015
Malignant genitourinary solid tumor	7.71e-16	1.121	Diseases and Functions	Activated		AL5907627	-0.047
miR-124-3p (and other miRNAs w/seed AAGGCAC)	0.0237	1.116	Upstream Regulator	Activated		AL627422.2	0.022
LMO2	0.0305	1.091	Upstream Regulator	Activated		ALAD	0.005
Genitourinary adenocarcinoma	3.68e-14	1.067	Diseases and Functions	Activated		ALDH1A1	0.01
TGM2	0.00254	1.007	Upstream Regulator	Activated		ALDH1L1-AS2	0.021
Urinary tract cancer	0.000142	1	Diseases and Functions	Activated		ALDH3B2	0.018
FRMD6	0.000791	1	Upstream Regulator	Activated		ALKAL2	0.019
LIPE	0.00529	1	Upstream Regulator	Activated		ALKBH8	-0.007
SEMA7A	0.0206	1	Upstream Regulator	Activated		ALPP	0.018
mir-133	0.0148	0.96	Upstream Regulator	Activated		AMPD1	0.033
fenamic acid	0.0416	0.956	Upstream Regulator	Activated		ANAPC1	-0.007
mir-21	0.0277	0.952	Upstream Regulator	Activated		ANGPTL1	0.01
PD98059	0.0184	0.937	Upstream Regulator	Activated		ANGPTL5	0.015
phenylbutazone	0.00652	0.933	Upstream Regulator	Activated		ANKRD1	-0.031
Urinary tract tumor	0.000105	0.928	Diseases and Functions	Activated		ANKRD12	-0.007
Lymphoma	0.00167	0.923	Diseases and Functions	Activated		ANKRD2	-0.02
RAF1	0.0261	0.896	Upstream Regulator	Activated		ANKRD34B	-0.026
FOXO1	0.0456	0.884	Upstream Regulator	Activated		ANKRD37	0.008
ADCYAP1	0.0285	0.872	Upstream Regulator	Activated		ANKRD50	-0.008
NFAT5	0.0002	0.87	Upstream Regulator	Activated		ANKRD61	-0.017
Colon tumor	4.13e-07	0.863	Diseases and Functions	Activated		ANO3	0.033
NUPR1	0.0136	0.845	Upstream Regulator	Activated		ANTXRLP1	0.032
RUVBL1	0.0113	0.816	Upstream Regulator	Activated		ANXA1	0.007
LIF	0.014	0.814	Upstream Regulator	Activated		ANXA8/ANXA8L1	0.018
SMAD2	0.00553	0.793	Upstream Regulator	Activated		AP0003474	-0.012
Leukocyte migration	1.07e-05	0.792	Diseases and Functions	Activated		AP0003505	-0.026
TGFBR1	0.0215	0.792	Upstream Regulator	Activated		AP0003542	0.043
PTH	0.0297	0.79	Upstream Regulator	Activated		AP0003574	-0.035
estrogen	0.0305	0.782	Upstream Regulator	Activated		AP0004875	-0.017
ANGPT2	0.0451	0.776	Upstream Regulator	Activated		AP0006624	0.013
puromycin	0.00189	0.762	Upstream Regulator	Activated		AP0008662	-0.012
NR1I2	0.0439	0.759	Upstream Regulator	Activated		AP0008926	0.017
Anogenital cancer	7.53e-15	0.73	Diseases and Functions	Activated		AP00143214	-0.015
Accumulation of tumor cell lines	0.000408	0.708	Diseases and Functions	Activated		AP0016286	-0.014
FOXO4	0.033	0.674	Upstream Regulator	Activated		AP002381.2	-0.011
Infection of leukocyte cell lines	7.15e-05	0.655	Diseases and Functions	Activated		AP0028564	0.059
CDKN1A	0.0287	0.655	Upstream Regulator	Activated		AP003175.1	-0.053
Receptor-mediated endocytosis	1.27e-10	0.651	Diseases and Functions	Activated		AP1AR	-0.007
Inflammation of genital organ	0.00292	0.651	Diseases and Functions	Activated		AP3B2	0.012
diethylstilbestrol	0.0031	0.649	Upstream Regulator	Activated		AP4E1	-0.006
vinblastine	0.000465	0.648	Upstream Regulator	Activated		APLP1	0.01
Movement Disorders	0.00273	0.642	Diseases and Functions	Activated		APOL4	0.012
AGT	0.026	0.642	Upstream Regulator	Activated		AQP1	0.009
RASSF1	0.00988	0.632	Upstream Regulator	Activated		AQP5	0.015
LDL	0.047	0.628	Upstream Regulator	Activated		ARF1P2	-0.036
Lymphoreticular neoplasm	0.00197	0.618	Diseases and Functions	Activated		ARFGEF3	-0.008
L-triiodothyronine	0.0102	0.605	Upstream Regulator	Activated		ARG2	-0.016
Renal tumor	6.59e-06	0.6	Diseases and Functions	Activated		ARHGEF28	0.007
Quantity of ketone body	0.000738	0.6	Diseases and Functions	Activated		ARL17A/ARL17B	-0.015
AMH	0.00752	0.6	Upstream Regulator	Activated		ARLNC1	-0.048
HDAC1	0.0234	0.598	Upstream Regulator	Activated		ARNT2	0.009
RAS	0.00998	0.587	Upstream Regulator	Activated		ART4	0.013
Formation of brain	0.000687	0.563	Diseases and Functions	Activated		ASAH2B	-0.008
TAF4	0.00472	0.563	Upstream Regulator	Activated		ASH1L-IT1	-0.034
Cell death of lymphoblastoid cell lines	0.00327	0.555	Diseases and Functions	Activated		ASNS	-0.014
genistein	0.00272	0.555	Upstream Regulator	Activated		ASTN1	0.022
SUMO2	0.0127	0.555	Upstream Regulator	Activated		ATAD2	-0.01
SUMO3	0.0307	0.555	Upstream Regulator	Activated		ATAD2B	-0.009
RB1	0.0117	0.54	Upstream Regulator	Activated		ATAD5	-0.01
Development of urinary tract	0.00111	0.539	Diseases and Functions	Activated		ATP13A3	-0.011
Formation of kidney	0.00156	0.539	Diseases and Functions	Activated		ATP23	-0.009
SMAD1	0.0194	0.537	Upstream Regulator	Activated		ATP2C2-AS1	-0.012
TSC22D3	0.0307	0.537	Upstream Regulator	Activated		ATP5MG	0.004
Glucose tolerance	0.00288	0.517	Diseases and Functions	Activated		ATP6AP2	0.003
SGK1	0.00092	0.513	Upstream Regulator	Activated		ATP6V0E1P1	-0.032
DMP1	0.0448	0.492	Upstream Regulator	Activated		ATRX	-0.008
MBD2	0.0338	0.469	Upstream Regulator	Activated		ATXN2L	-0.005
Neuroectodermal tumor	0.00166	0.468	Diseases and Functions	Activated		AUNIP	-0.014
Primitive neuroectodermal tumor	0.00236	0.468	Diseases and Functions	Activated		AVL9	-0.006
thioacetamide	7.99e-06	0.463	Upstream Regulator	Activated		AVPI1	0.007
vitamin A	0.000696	0.451	Upstream Regulator	Activated		AZU1	-0.031
KDM3A	0.0448	0.447	Upstream Regulator	Activated		B2M	0.005
YBX1	0.0132	0.419	Upstream Regulator	Activated		B3GALT2	0.014
CREBBP	0.0108	0.415	Upstream Regulator	Activated		B3GAT1	0.011
NKX2-1	0.00609	0.412	Upstream Regulator	Activated		B3GAT2	-0.02
Dyspnea	0.0031	0.389	Diseases and Functions	Activated		B4GALT4	0.004
cytarabine	0.0363	0.388	Upstream Regulator	Activated		BANF1P1	-0.038
CG	0.00248	0.373	Upstream Regulator	Activated		BBS12	0.006
SP3	0.000515	0.367	Upstream Regulator	Activated		BCL6B	0.012
progesterone	0.00672	0.367	Upstream Regulator	Activated		BCYRN1	-0.027
SNCA	2.69e-05	0.366	Upstream Regulator	Activated		BEGAIN	0.016
WNT3A	0.0197	0.341	Upstream Regulator	Activated		BHLHE22	0.015
MECP2	0.00264	0.335	Upstream Regulator	Activated		BMP2K	-0.008
PPP3R1	0.00249	0.333	Upstream Regulator	Activated		BMP3	-0.012
DDIT3	0.0222	0.323	Upstream Regulator	Activated		BMS1P22	0.048
Notch	0.0446	0.323	Upstream Regulator	Activated		BNIP3P22	0.04
Lymphatic system tumor	0.00275	0.322	Diseases and Functions	Activated		BOC	0.015
G2 phase of tumor cell lines	0.00249	0.314	Diseases and Functions	Activated		BRAF	-0.006
SMARCA4	0.0251	0.311	Upstream Regulator	Activated		BRCA1	-0.009
TGFB3	0.00748	0.309	Upstream Regulator	Activated		BRPF3	-0.007
ASCL1	0.0314	0.308	Upstream Regulator	Activated		BX004987.1	0.02
PI3K (complex)	0.0242	0.301	Upstream Regulator	Activated		BX32255713	-0.045
TBX5	0.0308	0.288	Upstream Regulator	Activated		C10orf113	-0.053
Tumorigenesis of reproductive tract	7.33e-09	0.277	Diseases and Functions	Activated		C11orf53	0.032
Transport of Na+	0.00232	0.265	Diseases and Functions	Activated		C11orf71	0.006
forskolin	0.000839	0.265	Upstream Regulator	Activated		C13orf46	0.011
NFKB1	0.0103	0.259	Upstream Regulator	Activated		C15orf54	0.062
Tgf beta	0.0139	0.246	Upstream Regulator	Activated		C1R	0.01
COLQ	0.0416	0.239	Upstream Regulator	Activated		C1S	0.007
WNT1	0.0035	0.227	Upstream Regulator	Activated		C2-AS1	-0.014
advanced glycation end-products	0.0158	0.218	Upstream Regulator	Activated		C2orf83	-0.07
Quantity of granules	0.00028	0.213	Diseases and Functions	Activated		C3orf80	0.012
CTBP1	0.00455	0.208	Upstream Regulator	Activated		C4BPB	0.016
MEF2C	0.00998	0.203	Upstream Regulator	Activated		C4orf45	-0.035
Calcinosis	0.000461	0.202	Diseases and Functions	Activated		C5	-0.014
Large intestine neoplasm	1.06e-19	0.196	Diseases and Functions	Activated		C5orf17	0.047
Colorectal tumor	1.27e-09	0.196	Diseases and Functions	Activated		C5orf34	-0.011
CERS2	0.0012	0.192	Upstream Regulator	Activated		CA8	-0.01
DNMT3A	0.0284	0.18	Upstream Regulator	Activated		CAB39L	0.008
Transport of monovalent inorganic cation	0.00115	0.168	Diseases and Functions	Activated		CACNA1B	0.042
SB203580	0.00269	0.168	Upstream Regulator	Activated		CALHM5	0.007
dihydrotestosterone	0.00881	0.155	Upstream Regulator	Activated		CAMK1G	0.017
Inflammation of testis	0.00222	0.152	Diseases and Functions	Activated		CAMK2N2	0.029
CCNE1	0.00637	0.152	Upstream Regulator	Activated		CARNMT1	-0.008
vancomycin	0.0199	0.152	Upstream Regulator	Activated		CARS1	-0.005
mifepristone	0.0107	0.149	Upstream Regulator	Activated		CASC11	0.039
allopurinol	0.0395	0.146	Upstream Regulator	Activated		CASC3	-0.004
HIF1A	0.00303	0.139	Upstream Regulator	Activated		CASP2	-0.004
Genitourinary carcinoma	9.42e-14	0.113	Diseases and Functions	Activated		CBLL1	-0.004
phorbol 12,13-didecanoate	0.0396	0.106	Upstream Regulator	Activated		CC2D2B	-0.012
Neurological deficiency	0.00206	0.085	Diseases and Functions	Activated		CCDC115	0.004
Nr1h	0.0326	0.026	Upstream Regulator	Activated		CCDC14	-0.007
rottlerin	0.0103	0.018	Upstream Regulator	Activated		CCDC141	-0.014
EP300	0.0149	0.009	Upstream Regulator	Activated		CCDC144B	-0.022
Cell proliferation of tumor cell lines	1.76e-05	-4.509	Diseases and Functions	Inhibited		CCDC169	-0.031
KRAS	0.00021	-4.113	Upstream Regulator	Inhibited		CCDC62	0.013
PPARGC1A	0.0195	-3.83	Upstream Regulator	Inhibited		CCDC93	-0.006
Invasion of cells	0.00157	-3.524	Diseases and Functions	Inhibited		CCL3	-0.027
UCP1	0.00433	-3.483	Upstream Regulator	Inhibited		CCL3L3	-0.038
methylprednisolone	1.2e-11	-3.409	Upstream Regulator	Inhibited		CCL4L1/CCL4L2	-0.031
Cell proliferation of carcinoma cell lines	0.000959	-3.392	Diseases and Functions	Inhibited		CCN2	0.015
nelfinavir	2.19e-08	-3.346	Upstream Regulator	Inhibited		CCN3	0.014
E2F3	0.0397	-3.036	Upstream Regulator	Inhibited		CCN4	-0.018
clopidogrel	8.74e-05	-2.874	Upstream Regulator	Inhibited		CCNI	-0.004
KDM1A	0.00891	-2.867	Upstream Regulator	Inhibited		CCR5AS	-0.012
Viability	0.00022	-2.845	Diseases and Functions	Inhibited		CCSER2	-0.005
Invasive tumor	0.000239	-2.838	Diseases and Functions	Inhibited		CCT4	-0.005
Secondary tumor	0.00173	-2.836	Diseases and Functions	Inhibited		CCT6P1	-0.008
Advanced malignant tumor	0.00243	-2.836	Diseases and Functions	Inhibited		CD177	0.018
Transport of molecule	1.04e-06	-2.786	Diseases and Functions	Inhibited		CD1C	0.019
EOMES	0.0129	-2.739	Upstream Regulator	Inhibited		CD24	0.013
cephaloridine	0.00694	-2.72	Upstream Regulator	Inhibited		CD4	0.006
Digestive organ tumor	4.35e-23	-2.675	Diseases and Functions	Inhibited		CD5	0.012
SAFB	0.00339	-2.646	Upstream Regulator	Inhibited		CD74	0.007
JAK1	0.016	-2.646	Upstream Regulator	Inhibited		CD79A	0.015
Proliferation of embryonic cell lines	0.00179	-2.517	Diseases and Functions	Inhibited		CD86	0.008
Colony formation	0.000434	-2.493	Diseases and Functions	Inhibited		CD8B2	-0.039
S phase	0.00313	-2.471	Diseases and Functions	Inhibited		CD9	0.006
ATF4	3.28e-12	-2.442	Upstream Regulator	Inhibited		CD99L2	0.004
Transport of amino acids	0.000646	-2.426	Diseases and Functions	Inhibited		CDAN1	-0.004
Growth of organism	9.38e-05	-2.425	Diseases and Functions	Inhibited		CDC42-IT1	-0.018
ADAM12	0.00805	-2.395	Upstream Regulator	Inhibited		CDC45	-0.017
Proliferation of melanocytes	0.00206	-2.382	Diseases and Functions	Inhibited		CDCA4	-0.007
MAPK8	0.031	-2.364	Upstream Regulator	Inhibited		CDCA7L	-0.009
CLOCK	0.0352	-2.333	Upstream Regulator	Inhibited		CDH13	0.01
RELA	0.0141	-2.273	Upstream Regulator	Inhibited		CDH15	0.014
Repair of DNA	0.00114	-2.267	Diseases and Functions	Inhibited		CDHR2	0.02
Development of tumor cell lines	0.00287	-2.242	Diseases and Functions	Inhibited		CDKAL1	-0.003
Formation of egg cylinder	0.000119	-2.236	Diseases and Functions	Inhibited		CDKN1A	0.01
ZNF217	0.0251	-2.236	Upstream Regulator	Inhibited		CDKN2A	0.024
Transport of basic amino acid	0.00134	-2.187	Diseases and Functions	Inhibited		CDO1	0.015
Abdominal hernia	0.00217	-2.186	Diseases and Functions	Inhibited		CDYL2	-0.007
Pancreatobiliary tumor	5.21e-06	-2.183	Diseases and Functions	Inhibited		CEBPG	-0.006
Liver tumor	7.44e-11	-2.181	Diseases and Functions	Inhibited		CECR2	-0.008
Proliferation of epithelial cells	0.00277	-2.179	Diseases and Functions	Inhibited		CECR7	0.02
tosedostat	5.12e-05	-2.178	Upstream Regulator	Inhibited		CELF2-AS1	-0.025
Extracranial solid tumor	9.66e-22	-2.173	Diseases and Functions	Inhibited		CELF5	-0.028
Cell movement of bone cancer cell lines	0.000803	-2.173	Diseases and Functions	Inhibited		CENPK	-0.015
Cell proliferation of kidney cell lines	4.16e-05	-2.172	Diseases and Functions	Inhibited		CEP135	-0.008
gentamicin	0.00106	-2.169	Upstream Regulator	Inhibited		CEP170	-0.008
E2f	0.014	-2.156	Upstream Regulator	Inhibited		CEP78	-0.006
EGFR	0.048	-2.15	Upstream Regulator	Inhibited		CERS6	-0.011
Cell movement of tumor cell lines	0.00227	-2.131	Diseases and Functions	Inhibited		CES2	0.005
Angiogenesis of tumor	0.00291	-2.128	Diseases and Functions	Inhibited		CFAP44-AS1	-0.04
Digestive system cancer	1.19e-21	-2.114	Diseases and Functions	Inhibited		CFI	0.01
Interphase	0.00179	-2.102	Diseases and Functions	Inhibited		CHGB	-0.021
Migration of tumor cell lines	0.00174	-2.083	Diseases and Functions	Inhibited		CHRDL1	0.008
Development of genitourinary system	0.000551	-2.069	Diseases and Functions	Inhibited		CHRM3-AS2	-0.021
Abdominal neoplasm	9.38e-26	-2.054	Diseases and Functions	Inhibited		CHST14	0.005
Drug resistance of cells	0.000824	-2.052	Diseases and Functions	Inhibited		CITED2	0.006
Solid tumor	7.7e-22	-2.028	Diseases and Functions	Inhibited		CIZ1	-0.004
S phase of epithelial cells	0.000402	-2	Diseases and Functions	Inhibited		CLCN5	-0.008
IDO1	0.015	-2	Upstream Regulator	Inhibited		CLDN34	-0.033
Chemotaxis of peritoneal macrophages	0.000767	-1.982	Diseases and Functions	Inhibited		CLEC18B	0.016
Pancreatic lesion	2.88e-05	-1.977	Diseases and Functions	Inhibited		CLEC4M	-0.029
Pancreatic tumor	3.41e-05	-1.977	Diseases and Functions	Inhibited		CLECL1	0.022
Benign lesion	3.45e-06	-1.965	Diseases and Functions	Inhibited		CLGN	-0.024
Neoplasia of lymphoid organ	0.000324	-1.964	Diseases and Functions	Inhibited		CLIP2	-0.006
SAV1	0.0126	-1.96	Upstream Regulator	Inhibited		CLSPN	-0.024
Colony formation of cells	0.00306	-1.949	Diseases and Functions	Inhibited		CLTRN	0.021
MAP2K1	0.0199	-1.906	Upstream Regulator	Inhibited		CNIH3-AS2	0.048
CCND1	0.00778	-1.896	Upstream Regulator	Inhibited		CNKSR3	-0.009
DNA replication	7.45e-07	-1.853	Diseases and Functions	Inhibited		CNN2P9	-0.015
cigarette smoke	0.00213	-1.842	Upstream Regulator	Inhibited		CNOT10	-0.003
Hepatobiliary system cancer	4.14e-09	-1.81	Diseases and Functions	Inhibited		CNTFR	0.018
TSC2	0.00129	-1.803	Upstream Regulator	Inhibited		CNTN1	0.011
Transport of glutamine family amino acid	0.00332	-1.793	Diseases and Functions	Inhibited		CNTNAP3P1	0.045
Cancer	2.73e-21	-1.789	Diseases and Functions	Inhibited		COA7	-0.006
ID1	0.0474	-1.762	Upstream Regulator	Inhibited		COBLL1	-0.007
Cell movement of sarcoma cell lines	0.00231	-1.758	Diseases and Functions	Inhibited		COL21A1	0.01
Cell viability	0.00284	-1.748	Diseases and Functions	Inhibited		COL2A1	-0.039
Development of body trunk	0.000161	-1.744	Diseases and Functions	Inhibited		COLEC11	0.014
INS	0.0421	-1.74	Upstream Regulator	Inhibited		COLGALT2	0.019
E2F4	0.000446	-1.732	Upstream Regulator	Inhibited		COPS2	-0.004
lactacystin	0.0246	-1.695	Upstream Regulator	Inhibited		CPB1	0.031
Vegf	0.0355	-1.688	Upstream Regulator	Inhibited		CPD	-0.009
Abdominal carcinoma	9.05e-23	-1.682	Diseases and Functions	Inhibited		CPE	0.015
ESR1	0.0168	-1.682	Upstream Regulator	Inhibited		CPNE5	0.017
FOXL2	0.0105	-1.667	Upstream Regulator	Inhibited		CPNE9	0.018
Release of metal	0.00164	-1.607	Diseases and Functions	Inhibited		CPVL-AS1	-0.046
Non-hematological solid tumor	2.27e-20	-1.596	Diseases and Functions	Inhibited		CRB3P1	-0.042
IL1B	0.00107	-1.594	Upstream Regulator	Inhibited		CREM	0.007
Hepatobiliary carcinoma	2.86e-10	-1.592	Diseases and Functions	Inhibited		CRIP1	0.012
CSF2	0.0174	-1.589	Upstream Regulator	Inhibited		CRYBB1	0.014
Alpha catenin	0.011	-1.581	Upstream Regulator	Inhibited		CRYM	0.013
Uptake of amino acids	9.42e-05	-1.577	Diseases and Functions	Inhibited		CRYZ	0.006
Glioma	3.04e-05	-1.571	Diseases and Functions	Inhibited		CRYZP1	-0.024
Liver cancer	5.56e-09	-1.563	Diseases and Functions	Inhibited		CSE1L	-0.005
Frequency of tumor	4.02e-10	-1.551	Diseases and Functions	Inhibited		CSNK2A2	-0.005
Cell survival	0.000702	-1.541	Diseases and Functions	Inhibited		CSRNP2	-0.006
Neoplasia of cells	2.68e-09	-1.528	Diseases and Functions	Inhibited		CTA_276F81	-0.017
Carcinoma	9.54e-21	-1.52	Diseases and Functions	Inhibited		CTA_363E192	-0.02
Neoplasia of tumor cell lines	0.000154	-1.519	Diseases and Functions	Inhibited		CTB_175E57	0.017
Incidence of tumor	4.64e-10	-1.492	Diseases and Functions	Inhibited		CTB_75G161	-0.019
budesonide	0.0112	-1.492	Upstream Regulator	Inhibited		CTB_96E210	-0.036
Uptake of glutamine family amino acid	0.000167	-1.48	Diseases and Functions	Inhibited		CTC_251D131	-0.013
S-nitrosoglutathione	0.0448	-1.467	Upstream Regulator	Inhibited		CTC_325H207	-0.027
Akt	0.0217	-1.455	Upstream Regulator	Inhibited		CTC_329D12	0.012
Nonhematologic malignant neoplasm	9.77e-21	-1.453	Diseases and Functions	Inhibited		CTC_428G206	0.02
Respiratory system tumor	1.24e-07	-1.452	Diseases and Functions	Inhibited		CTC_444N247	-0.014
Development of carcinoma	1.87e-09	-1.449	Diseases and Functions	Inhibited		CTC_526N191	-0.012
Release of Ca2+	0.00169	-1.437	Diseases and Functions	Inhibited		CTC_537E73	0.033
SP1	0.00447	-1.427	Upstream Regulator	Inhibited		CTC_573N181	-0.027
Gastrointestinal tract cancer	2.98e-22	-1.414	Diseases and Functions	Inhibited		CTCF	-0.003
Development of lung tumor	5.57e-05	-1.406	Diseases and Functions	Inhibited		CTD-3088G3.8	-0.013
TGFB1	2.98e-06	-1.393	Upstream Regulator	Inhibited		CTD_2015A62	-0.079
Ductal carcinoma	0.000551	-1.387	Diseases and Functions	Inhibited		CTD_2024F211	-0.028
Efflux of amino acids	0.000563	-1.387	Diseases and Functions	Inhibited		CTD_2026K114	0.02
HOXB13	0.0102	-1.387	Upstream Regulator	Inhibited		CTD_2062F143	0.037
E. coli serotype 0127B8 lipopolysaccharide	0.05	-1.387	Upstream Regulator	Inhibited		CTD_2184D35	-0.036
Development of digestive organ tumor	1.94e-08	-1.386	Diseases and Functions	Inhibited		CTD_2245E153	0.011
AHR	0.000585	-1.372	Upstream Regulator	Inhibited		CTD_2270P145	0.012
Uptake of alpha-amino acid	0.000543	-1.358	Diseases and Functions	Inhibited		CTD_2288F121	0.015
Proliferation of lymphoblastoid cell lines	1.24e-05	-1.342	Diseases and Functions	Inhibited		CTD_2301A43	-0.042
proteasome inhibitor PSI	0.0136	-1.342	Upstream Regulator	Inhibited		CTD_2349P2110	-0.014
KCNK9	0.041	-1.342	Upstream Regulator	Inhibited		CTD_2349P213	-0.013
RHOA	0.00916	-1.334	Upstream Regulator	Inhibited		CTD_2349P219	-0.016
TNF	0.00647	-1.304	Upstream Regulator	Inhibited		CTD_2353F222	-0.028
TBX2	0.00877	-1.298	Upstream Regulator	Inhibited		CTD_2541M153	-0.023
EHF	0.0353	-1.294	Upstream Regulator	Inhibited		CTD_2542C245	-0.029
Malignant solid organ tumor	1.05e-07	-1.285	Diseases and Functions	Inhibited		CTD_2562J176	0.009
Lung tumor	1.14e-05	-1.284	Diseases and Functions	Inhibited		CTD_2626G112	0.013
PARP1	0.029	-1.28	Upstream Regulator	Inhibited		CTD_3162L105	-0.044
Malignant solid tumor	2.92e-22	-1.265	Diseases and Functions	Inhibited		CTD_3193K91	-0.031
Non-melanoma solid tumor	5.46e-22	-1.263	Diseases and Functions	Inhibited		CTD_3216D25	-0.023
Thoracic neoplasm	1.52e-05	-1.238	Diseases and Functions	Inhibited		CTD_3222D194	-0.02
Chemotherapy resistance of tumor cell lines	0.00329	-1.236	Diseases and Functions	Inhibited		CTD_3222D198	-0.009
TP63	0.00125	-1.234	Upstream Regulator	Inhibited		CTD_3247H42	0.036
Skin cancer	3.69e-08	-1.231	Diseases and Functions	Inhibited		CTH	-0.01
EP400	0.00305	-1.23	Upstream Regulator	Inhibited		CUL5	-0.004
urethane	0.0118	-1.224	Upstream Regulator	Inhibited		CYB561D1	0.004
Tumorigenesis of epithelial neoplasm	1.97e-10	-1.218	Diseases and Functions	Inhibited		CYB5R3	0.007
Liver carcinoma	2.14e-10	-1.216	Diseases and Functions	Inhibited		CYCSP10	-0.018
Hepatocellular carcinoma	4.36e-06	-1.216	Diseases and Functions	Inhibited		CYP1A1	-0.081
NPM1	0.0277	-1.216	Upstream Regulator	Inhibited		CYP26B1	0.016
Transcription of RNA	0.000118	-1.214	Diseases and Functions	Inhibited		CYP4Z1	0.015
Epithelial neoplasm	5.18e-21	-1.202	Diseases and Functions	Inhibited		CYTH1	0.003
SIRT1	0.027	-1.196	Upstream Regulator	Inhibited		DAAM2-AS1	-0.009
TXN	0.00733	-1.195	Upstream Regulator	Inhibited		DAB2IP	0.006
TRPV4	0.0273	-1.192	Upstream Regulator	Inhibited		DAO	0.044
Head and neck cancer	3.56e-24	-1.188	Diseases and Functions	Inhibited		DAPK2	0.009
Non-small cell lung carcinoma	1.32e-05	-1.186	Diseases and Functions	Inhibited		DBF4	-0.008
Lung cancer	6.29e-06	-1.178	Diseases and Functions	Inhibited		DCAF10	-0.006
HDAC4	0.0243	-1.178	Upstream Regulator	Inhibited		DCAF6	0.004
Abdominal cancer	4.39e-25	-1.177	Diseases and Functions	Inhibited		DCBLD1	-0.009
Sensory system development	0.00164	-1.171	Diseases and Functions	Inhibited		DCC	0.018
fluticasone propionate	0.0072	-1.168	Upstream Regulator	Inhibited		DCLRE1CP1	0.019
KDM2B	0.0307	-1.154	Upstream Regulator	Inhibited		DCN	0.007
Gastrointestinal tumor	6.24e-23	-1.138	Diseases and Functions	Inhibited		DDX10P1	-0.025
Development of malignant tumor	1.99e-09	-1.128	Diseases and Functions	Inhibited		DEFB4A/DEFB4B	-0.066
IGFBP7	0.00426	-1.091	Upstream Regulator	Inhibited		DENND4A	-0.005
Genitourinary tumor	1.37e-15	-1.07	Diseases and Functions	Inhibited		DENR	-0.003
Translocation of L-amino acid	0.000452	-1.067	Diseases and Functions	Inhibited		DERL3	0.015
Translocation of glutamine family amino acid	0.000452	-1.067	Diseases and Functions	Inhibited		DGCR5	0.03
Development of neurons	0.0012	-1.066	Diseases and Functions	Inhibited		DIP2A	-0.007
Extraadrenal retroperitoneal tumor	2.16e-08	-1.047	Diseases and Functions	Inhibited		DIP2A-IT1	-0.023
Uptake of L-amino acid	0.00202	-1.041	Diseases and Functions	Inhibited		DIRAS3	0.011
OSM	0.0154	-1.035	Upstream Regulator	Inhibited		DIS3L	-0.004
Lung carcinoma	1.01e-05	-1.029	Diseases and Functions	Inhibited		DKK3	0.012
Transcription	0.00043	-1.029	Diseases and Functions	Inhibited		DLK1	0.046
Development of abdomen	0.000148	-1.028	Diseases and Functions	Inhibited		DMXL2	-0.014
MDM4	0.00855	-1.01	Upstream Regulator	Inhibited		DNAH14	-0.007
Nonpituitary endocrine tumor	4.77e-22	-1.004	Diseases and Functions	Inhibited		DNAJA3	-0.005
Gastrointestinal carcinoma	2.92e-21	-1	Diseases and Functions	Inhibited		DNAJB4	0.007
Prostatic carcinoma	5.57e-12	-1	Diseases and Functions	Inhibited		DNAJB5	0.007
Origin firing	0.000452	-1	Diseases and Functions	Inhibited		DNAJB9	0.006
CDK19	0.0374	-1	Upstream Regulator	Inhibited		DNAJC12	0.013
Progression of tumor	0.000816	-0.996	Diseases and Functions	Inhibited		DNAJC21	-0.004
Development of genital tumor	2.19e-08	-0.97	Diseases and Functions	Inhibited		DNASE1L3	0.017
E2F1	0.0122	-0.964	Upstream Regulator	Inhibited		DNM3OS	0.011
Cell proliferation of bone cancer cell lines	0.00235	-0.963	Diseases and Functions	Inhibited		DNMBP	-0.006
ZMPSTE24	0.0175	-0.94	Upstream Regulator	Inhibited		DNMT1	-0.005
Expression of RNA	2.65e-05	-0.932	Diseases and Functions	Inhibited		DOC2B	0.009
Endocytosis	4.87e-06	-0.924	Diseases and Functions	Inhibited		DPEP1	0.023
Genital tumor	7.62e-17	-0.916	Diseases and Functions	Inhibited		DPP10-AS1	0.039
Synthesis of DNA	0.000111	-0.916	Diseases and Functions	Inhibited		DPP6	0.027
zinc	0.0397	-0.901	Upstream Regulator	Inhibited		DPPA2P3	-0.039
PAF1	0.0258	-0.896	Upstream Regulator	Inhibited		DPT	0.019
leukotriene D4	0.0423	-0.896	Upstream Regulator	Inhibited		DPY19L1P2	-0.018
VHL	0.0269	-0.883	Upstream Regulator	Inhibited		DPY19L3	-0.006
Skin tumor	1.53e-08	-0.855	Diseases and Functions	Inhibited		DPYD-AS1	-0.033
RUNX3	0.00264	-0.854	Upstream Regulator	Inhibited		DRGX	0.052
Male genital neoplasm	8.45e-14	-0.85	Diseases and Functions	Inhibited		DRICH1	-0.015
Prostatic tumor	8.99e-14	-0.85	Diseases and Functions	Inhibited		DSG3	0.055
MEIS1	0.0198	-0.849	Upstream Regulator	Inhibited		DSTNP1	-0.014
DCAF1	0.0311	-0.849	Upstream Regulator	Inhibited		DTNB-AS1	-0.033
l-asparaginase	0.0449	-0.835	Upstream Regulator	Inhibited		DUTP2	-0.042
MAPK9	0.0217	-0.83	Upstream Regulator	Inhibited		DUXAP10	0.021
Abdominal adenocarcinoma	1.12e-20	-0.822	Diseases and Functions	Inhibited		DUXAP8	0.023
Liver lesion	3.31e-10	-0.819	Diseases and Functions	Inhibited		DYM	-0.004
GW7647	0.000109	-0.816	Upstream Regulator	Inhibited		E2F1	-0.013
FUS-DDIT3	0.00518	-0.816	Upstream Regulator	Inhibited		E2F8	-0.019
Central nervous system solid tumor	5.45e-05	-0.798	Diseases and Functions	Inhibited		EAF1	-0.005
Adenocarcinoma	5.96e-19	-0.787	Diseases and Functions	Inhibited		EAPP	0.004
sunitinib	0.00873	-0.782	Upstream Regulator	Inhibited		ECEL1	0.031
N-Ac-Leu-Leu-norleucinal	0.0329	-0.768	Upstream Regulator	Inhibited		ECI2-DT	0.02
Nervous system neoplasm	1.2e-05	-0.767	Diseases and Functions	Inhibited		ECPAS	-0.003
Proliferation of smooth muscle cells	0.0021	-0.767	Diseases and Functions	Inhibited		ECT2	-0.011
IKBKB	0.00475	-0.762	Upstream Regulator	Inhibited		EFEMP1	0.005
EIF4G1	0.0206	-0.762	Upstream Regulator	Inhibited		EGFLAM	0.019
Cell movement	4.92e-06	-0.761	Diseases and Functions	Inhibited		EHF	-0.017
Transcription of DNA	0.00095	-0.735	Diseases and Functions	Inhibited		EID1	0.004
Development of benign tumor	0.000339	-0.734	Diseases and Functions	Inhibited		EIF2D	-0.003
OGA	0.000181	-0.695	Upstream Regulator	Inhibited		EIF2S2P3	-0.021
beta-estradiol	3.95e-06	-0.69	Upstream Regulator	Inhibited		EIF2S3	-0.005
Rb	0.0131	-0.686	Upstream Regulator	Inhibited		EIF3EP1	0.017
PF4	0.0251	-0.676	Upstream Regulator	Inhibited		EIF4B	-0.004
Endocrine gland tumor	1.14e-21	-0.668	Diseases and Functions	Inhibited		EIF4EP1	-0.025
MDM2	0.0112	-0.663	Upstream Regulator	Inhibited		EIF5B	-0.008
NCOA3	0.00284	-0.659	Upstream Regulator	Inhibited		ELF5	0.013
Embryonal tumor	0.000409	-0.656	Diseases and Functions	Inhibited		ELN	0.012
HDAC5	0.0112	-0.656	Upstream Regulator	Inhibited		ELOA	-0.004
Mek	0.0323	-0.654	Upstream Regulator	Inhibited		ELOVL4	0.017
tamoxifen	0.00118	-0.648	Upstream Regulator	Inhibited		ENC1	-0.013
mir-30 (includes others)	0.0142	-0.644	Upstream Regulator	Inhibited		ENPP7P4	-0.015
Concentration of hormone	0.000502	-0.627	Diseases and Functions	Inhibited		EPGN	-0.04
Metabolism of DNA	2.05e-06	-0.626	Diseases and Functions	Inhibited		EPHA10	0.018
POSTN	0.041	-0.623	Upstream Regulator	Inhibited		EPHA5	0.046
laquinimod	0.033	-0.608	Upstream Regulator	Inhibited		EPHA6	0.033
Cancer of secretory structure	2.27e-25	-0.6	Diseases and Functions	Inhibited		EPHX3	0.009
Differentiation of connective tissue cells	0.00259	-0.591	Diseases and Functions	Inhibited		ERCC4	-0.006
Pelvic tumor	4.17e-18	-0.588	Diseases and Functions	Inhibited		ERVFRD-1	0.013
Migration of cells	2.07e-07	-0.586	Diseases and Functions	Inhibited		ESCO2	-0.024
Development of central nervous system	0.0014	-0.583	Diseases and Functions	Inhibited		ETV4	-0.014
HDAC2	0.000123	-0.576	Upstream Regulator	Inhibited		EXO1	-0.022
TAZ	0.00863	-0.576	Upstream Regulator	Inhibited		EXOC3L2	-0.011
Benign solid tumor	3.48e-06	-0.572	Diseases and Functions	Inhibited		EXOC6	-0.004
Cancer of head	8.07e-10	-0.57	Diseases and Functions	Inhibited		EXT1	0.005
Central nervous system cancer	0.000194	-0.57	Diseases and Functions	Inhibited		EYA2	0.011
Cancer of cells	1.07e-09	-0.569	Diseases and Functions	Inhibited		EYS	-0.009
salmonella minnesota R595 lipopolysaccharides	0.0261	-0.565	Upstream Regulator	Inhibited		FAM120AOS	0.003
Nonsquamous non-small cell lung carcinoma	2.32e-05	-0.557	Diseases and Functions	Inhibited		FAM153CP	0.025
Development of lung carcinoma	6.71e-05	-0.557	Diseases and Functions	Inhibited		FAM171A2	-0.011
Lung adenocarcinoma	8.06e-05	-0.557	Diseases and Functions	Inhibited		FAM180A	0.014
Survival of sarcoma cell lines	0.00327	-0.538	Diseases and Functions	Inhibited		FAM180B	0.032
Tnf (family)	0.0466	-0.536	Upstream Regulator	Inhibited		FAM218A	0.014
H89	0.000758	-0.511	Upstream Regulator	Inhibited		FAM225A	0.016
Melanoma	7.11e-11	-0.502	Diseases and Functions	Inhibited		FAM71D	-0.02
MSTN	0.0416	-0.499	Upstream Regulator	Inhibited		FANCA	-0.011
etoposide	0.00353	-0.494	Upstream Regulator	Inhibited		FANCC	-0.004
SOX9	0.0416	-0.469	Upstream Regulator	Inhibited		FANCE	-0.008
miR-291a-3p (and other miRNAs w/seed AAGUGCU)	0.00141	-0.462	Upstream Regulator	Inhibited		FAT1	-0.012
Head and neck tumor	4.67e-24	-0.451	Diseases and Functions	Inhibited		FBLN1	0.008
IL6	0.00515	-0.447	Upstream Regulator	Inhibited		FBLN5	0.008
bafilomycin A1	0.0198	-0.447	Upstream Regulator	Inhibited		FBXO45	-0.004
HDL-cholesterol	0.0277	-0.447	Upstream Regulator	Inhibited		FDPSP7	-0.048
LATS2	0.0374	-0.447	Upstream Regulator	Inhibited		FEM1C	-0.008
NRAS	0.0128	-0.444	Upstream Regulator	Inhibited		FER1L4	0.016
Development of adenocarcinoma	6.74e-09	-0.437	Diseases and Functions	Inhibited		FER1L5	0.011
BRD4	0.00754	-0.436	Upstream Regulator	Inhibited		FGD6	-0.009
bisphenol A	0.00361	-0.433	Upstream Regulator	Inhibited		FGF14	0.013
RXRA	0.00776	-0.429	Upstream Regulator	Inhibited		FGF20	0.037
Synthesis of testosterone	0.00104	-0.403	Diseases and Functions	Inhibited		FGF9	0.013
Interaction of DNA	0.003	-0.395	Diseases and Functions	Inhibited		FGL1	-0.025
ETV1	0.0238	-0.391	Upstream Regulator	Inhibited		FHDC1	-0.009
glutathione	0.0363	-0.388	Upstream Regulator	Inhibited		FIGN	0.007
HIC1	0.0231	-0.378	Upstream Regulator	Inhibited		FILIP1	-0.006
RHO	0.025	-0.378	Upstream Regulator	Inhibited		FILIP1L	0.008
birabresib	0.0363	-0.378	Upstream Regulator	Inhibited		FLJ37453	0.007
Infection of T lymphocytes	0.0027	-0.377	Diseases and Functions	Inhibited		FLRT1	-0.016
Non-Hodgkin lymphoma	0.0019	-0.369	Diseases and Functions	Inhibited		FLVCR1-DT	0.017
Cell proliferation of fibroblasts	0.00031	-0.349	Diseases and Functions	Inhibited		FMN1	-0.009
Genital tract cancer	1.3e-16	-0.342	Diseases and Functions	Inhibited		FNBP4	-0.006
Liver Regeneration	0.00165	-0.342	Diseases and Functions	Inhibited		FNDC3B	-0.007
SNAI2	0.0314	-0.342	Upstream Regulator	Inhibited		FNIP2	-0.011
Skin lesion	2.33e-08	-0.34	Diseases and Functions	Inhibited		FOXD2	0.011
Nfat (family)	0.0221	-0.333	Upstream Regulator	Inhibited		FOXK2	-0.004
IGF1	0.0324	-0.328	Upstream Regulator	Inhibited		FOXM1	-0.017
JUN	0.00557	-0.322	Upstream Regulator	Inhibited		FOXP2	-0.009
carbon tetrachloride	0.00147	-0.316	Upstream Regulator	Inhibited		FREM2	-0.01
cycloheximide	0.0329	-0.311	Upstream Regulator	Inhibited		FRK	-0.009
pyrrolidine dithiocarbamate	0.0312	-0.306	Upstream Regulator	Inhibited		FRZB	0.031
FOXA1	0.0476	-0.297	Upstream Regulator	Inhibited		FSD1L	-0.008
FOS	0.0338	-0.293	Upstream Regulator	Inhibited		FSIP2-AS2	0.036
VCAN	0.00949	-0.291	Upstream Regulator	Inhibited		FSTL1	0.009
Malignant neoplasm of male genital organ	7.05e-14	-0.277	Diseases and Functions	Inhibited		FXYD6	0.008
Prostate cancer	1.14e-13	-0.277	Diseases and Functions	Inhibited		GABARAPL1	0.005
ZNF281	0.0493	-0.277	Upstream Regulator	Inhibited		GALNT13	0.013
CGA	0.0235	-0.272	Upstream Regulator	Inhibited		GALNT16	0.015
hydrocortisone	0.0203	-0.271	Upstream Regulator	Inhibited		GALNT7	-0.006
APP	0.0177	-0.268	Upstream Regulator	Inhibited		GALR2	0.027
PARK7	0.015	-0.254	Upstream Regulator	Inhibited		GANC	-0.005
T-cell malignant neoplasm	0.00011	-0.243	Diseases and Functions	Inhibited		GAPDHP38	0.028
T-cell non-Hodgkin lymphoma	0.000297	-0.243	Diseases and Functions	Inhibited		GARS1	-0.008
Metabolism of amino acids	0.000674	-0.235	Diseases and Functions	Inhibited		GAS1	0.018
Perinatal death	0.000249	-0.225	Diseases and Functions	Inhibited		GAS1RR	0.014
Quantity of ACTH in blood	0.00299	-0.218	Diseases and Functions	Inhibited		GBAT2	0.032
PCYT1A	0.0273	-0.218	Upstream Regulator	Inhibited		GCKR	0.026
Development of head	0.00137	-0.208	Diseases and Functions	Inhibited		GCNT3	-0.023
tetrachlorodibenzodioxin	0.0217	-0.181	Upstream Regulator	Inhibited		GCNT7	-0.016
Growth of connective tissue	0.000499	-0.167	Diseases and Functions	Inhibited		GDF10	0.022
Renal lesion	5.23e-07	-0.164	Diseases and Functions	Inhibited		GDF15	-0.019
beta-glycerophosphoric acid	0.0176	-0.157	Upstream Regulator	Inhibited		GEMIN4	-0.005
testosterone	0.0234	-0.154	Upstream Regulator	Inhibited		GEN1	-0.01
Female genital neoplasm	6.61e-09	-0.152	Diseases and Functions	Inhibited		GFPT1	-0.007
Metabolism by connective tissue	0.00102	-0.152	Diseases and Functions	Inhibited		GGT5	0.011
MYOC	0.0215	-0.152	Upstream Regulator	Inhibited		GGTA1P	0.009
hydroxypropyl-beta-cyclodextrin	0.0396	-0.152	Upstream Regulator	Inhibited		GJB1	0.017
CAMK4	0.0277	-0.132	Upstream Regulator	Inhibited		GJD4	0.059
Adenoma	0.00051	-0.13	Diseases and Functions	Inhibited		GK	-0.013
Motor dysfunction or movement disorder	0.00112	-0.123	Diseases and Functions	Inhibited		GK-AS1	-0.024
MMP1	0.0392	-0.119	Upstream Regulator	Inhibited		GLB1L	0.007
bardoxolone	0.00446	-0.115	Upstream Regulator	Inhibited		GLRX2	-0.004
ESR2	0.00301	-0.104	Upstream Regulator	Inhibited		GLT8D1	0.003
HMGB1	0.0175	-0.104	Upstream Regulator	Inhibited		GLUD1P2	-0.025
IGFBP2	0.0112	-0.072	Upstream Regulator	Inhibited		GMCL1	-0.006
Lymphohematopoietic cancer	0.00248	-0.063	Diseases and Functions	Inhibited		GMEB1	-0.004
Angiogenesis of endothelial cells	0.0027	-0.063	Diseases and Functions	Inhibited		GOLGA8VP	0.015
Quantity of neurons	0.000821	-0.049	Diseases and Functions	Inhibited		GPATCH2L	-0.006
SMAD4	0.0391	-0.044	Upstream Regulator	Inhibited		GPC3	0.01
ERK1/2	0.0178	-0.038	Upstream Regulator	Inhibited		GPER1	-0.013
Proliferation of connective tissue cells	5.73e-05	-0.018	Diseases and Functions	Inhibited		GPR135	-0.011
x	x	x	x	x		GPR157	-0.005
x	x	x	x	x		GPR39	0.011
x	x	x	x	x		GPRC5B	0.01
x	x	x	x	x		GPT2	-0.011
x	x	x	x	x		GRHL3-AS1	-0.042
x	x	x	x	x		GRM2	0.018
x	x	x	x	x		GSDME	-0.009
x	x	x	x	x		GSN	0.007
x	x	x	x	x		GSTA5	0.041
x	x	x	x	x		GTF3C3	-0.004
x	x	x	x	x		GTPBP10	-0.004
x	x	x	x	x		GUCY2F	-0.053
x	x	x	x	x		H2AC14	-0.041
x	x	x	x	x		H2AC21	-0.043
x	x	x	x	x		H2BC10	-0.056
x	x	x	x	x		H2BC12	0.008
x	x	x	x	x		H2BC20P	-0.012
x	x	x	x	x		H2BC8	-0.02
x	x	x	x	x		H3C4	-0.045
x	x	x	x	x		H3C6	-0.015
x	x	x	x	x		HAAO	0.009
x	x	x	x	x		HAUS1P1	-0.028
x	x	x	x	x		HDHD5-AS1	-0.032
x	x	x	x	x		HELT	0.024
x	x	x	x	x		HERC1	-0.006
x	x	x	x	x		HERPUD1	0.006
x	x	x	x	x		HIF1A	-0.012
x	x	x	x	x		HK2	-0.007
x	x	x	x	x		HLA-DPA1	0.008
x	x	x	x	x		HLA-DPB1	0.01
x	x	x	x	x		HLA-DQB2	0.016
x	x	x	x	x		HLA-DRA	0.007
x	x	x	x	x		HLA-DRB1	0.013
x	x	x	x	x		HLA-W	-0.026
x	x	x	x	x		HLCS	-0.006
x	x	x	x	x		HMGA1	-0.012
x	x	x	x	x		HMGB1P5	0.006
x	x	x	x	x		HMGB3P4	-0.024
x	x	x	x	x		HMGB3P7	0.035
x	x	x	x	x		HMGCLL1	0.008
x	x	x	x	x		HMGN1P7	-0.038
x	x	x	x	x		HMGXB4	-0.007
x	x	x	x	x		HNRNPA1L2	0.005
x	x	x	x	x		HNRNPA1P16	-0.016
x	x	x	x	x		HNRNPA1P59	-0.025
x	x	x	x	x		HNRNPA3P11	-0.027
x	x	x	x	x		HNRNPA3P9	-0.046
x	x	x	x	x		HNRNPD	-0.003
x	x	x	x	x		HP11014	-0.008
x	x	x	x	x		HPSE	-0.01
x	x	x	x	x		HS6ST1	0.005
x	x	x	x	x		HSD11B1-AS1	0.023
x	x	x	x	x		HSPA8P9	-0.039
x	x	x	x	x		HSPD1	-0.006
x	x	x	x	x		HSPD1P11	-0.025
x	x	x	x	x		HTT-AS	0.053
x	x	x	x	x		HUS1	-0.005
x	x	x	x	x		HYAL1	0.008
x	x	x	x	x		IARS1	-0.008
x	x	x	x	x		ICAM2	0.006
x	x	x	x	x		IDI1	0.007
x	x	x	x	x		IDO1	0.015
x	x	x	x	x		IFT57	0.007
x	x	x	x	x		IGFBP1	0.053
x	x	x	x	x		IGFBP3	0.017
x	x	x	x	x		IGFBP5	0.012
x	x	x	x	x		IGFBP6	0.015
x	x	x	x	x		IGFBP7	0.01
x	x	x	x	x		IGHD3-3	0.055
x	x	x	x	x		IGHEP2	-0.026
x	x	x	x	x		IGHG1	0.038
x	x	x	x	x		IGHG2	0.028
x	x	x	x	x		IGHG3	0.027
x	x	x	x	x		IGHG4	0.047
x	x	x	x	x		IGHM	0.03
x	x	x	x	x		IGHV1-18	0.023
x	x	x	x	x		IGHV1-2	0.051
x	x	x	x	x		IGHV1-24	0.036
x	x	x	x	x		IGHV1-46	0.025
x	x	x	x	x		IGHV1-58	0.033
x	x	x	x	x		IGHV1-69	0.038
x	x	x	x	x		IGHV1-69D	0.028
x	x	x	x	x		IGHV2-5	0.038
x	x	x	x	x		IGHV2-70D	0.041
x	x	x	x	x		IGHV3-15	0.02
x	x	x	x	x		IGHV3-21	0.027
x	x	x	x	x		IGHV3-33	0.031
x	x	x	x	x		IGHV3-49	0.026
x	x	x	x	x		IGHV3-53	0.033
x	x	x	x	x		IGHV3-64	0.032
x	x	x	x	x		IGHV3-69-1	0.051
x	x	x	x	x		IGHV3-73	0.026
x	x	x	x	x		IGHV3-74	0.016
x	x	x	x	x		IGHV4-34	0.028
x	x	x	x	x		IGHV4-39	0.035
x	x	x	x	x		IGHV4-59	0.029
x	x	x	x	x		IGHV4-61	0.03
x	x	x	x	x		IGHV5-51	0.022
x	x	x	x	x		IGHV6-1	0.034
x	x	x	x	x		IGKC	0.029
x	x	x	x	x		IGKJ1	0.042
x	x	x	x	x		IGKV1-12	0.024
x	x	x	x	x		IGKV1-27	0.025
x	x	x	x	x		IGKV1-33	0.041
x	x	x	x	x		IGKV1-39	0.029
x	x	x	x	x		IGKV1-5	0.027
x	x	x	x	x		IGKV1-9	0.034
x	x	x	x	x		IGKV1D-12	0.029
x	x	x	x	x		IGKV1D-16	0.045
x	x	x	x	x		IGKV1D-27	0.089
x	x	x	x	x		IGKV1D-33	0.023
x	x	x	x	x		IGKV1D-39	0.034
x	x	x	x	x		IGKV2-28	0.028
x	x	x	x	x		IGKV2-30	0.026
x	x	x	x	x		IGKV2D-28	0.025
x	x	x	x	x		IGKV2D-40	0.041
x	x	x	x	x		IGKV3-15	0.021
x	x	x	x	x		IGKV3-20	0.028
x	x	x	x	x		IGKV3D-15	0.037
x	x	x	x	x		IGKV3D-20	0.028
x	x	x	x	x		IGKV4-1	0.025
x	x	x	x	x		IGKV6-21	0.048
x	x	x	x	x		IGLC2	0.018
x	x	x	x	x		IGLC3	0.023
x	x	x	x	x		IGLC7	0.028
x	x	x	x	x		IGLV1-51	0.018
x	x	x	x	x		IGLV2-14	0.022
x	x	x	x	x		IGLV2-18	0.049
x	x	x	x	x		IGLV2-23	0.018
x	x	x	x	x		IGLV3-1	0.045
x	x	x	x	x		IGLV3-19	0.031
x	x	x	x	x		IGLV3-25	0.033
x	x	x	x	x		IGLV4-69	0.028
x	x	x	x	x		IGLV7-43	0.047
x	x	x	x	x		IL11	-0.034
x	x	x	x	x		IL17B	0.023
x	x	x	x	x		IL20RB	0.014
x	x	x	x	x		IMPDH1P6	-0.04
x	x	x	x	x		ING5	-0.005
x	x	x	x	x		INSYN2B	-0.037
x	x	x	x	x		INTS7	-0.006
x	x	x	x	x		INVS	-0.006
x	x	x	x	x		IPO7	-0.009
x	x	x	x	x		IQSEC3	0.023
x	x	x	x	x		IRX1	-0.013
x	x	x	x	x		ITGB1BP2	0.016
x	x	x	x	x		ITGB4	0.006
x	x	x	x	x		ITGB5	0.006
x	x	x	x	x		ITGBL1	0.028
x	x	x	x	x		ITLN1	0.058
x	x	x	x	x		ITPK1-AS1	-0.018
x	x	x	x	x		ITPR2	-0.012
x	x	x	x	x		ITPR3	-0.009
x	x	x	x	x		ITPRID1	-0.03
x	x	x	x	x		ITSN2	-0.007
x	x	x	x	x		JCHAIN	0.025
x	x	x	x	x		JPH4	0.01
x	x	x	x	x		JSRP1	0.022
x	x	x	x	x		KANK1	-0.006
x	x	x	x	x		KB-1042C11.5	0.018
x	x	x	x	x		KB_1410C55	0.026
x	x	x	x	x		KCNB1	0.018
x	x	x	x	x		KCNE1	-0.011
x	x	x	x	x		KCNG1	-0.031
x	x	x	x	x		KCNIP1	0.015
x	x	x	x	x		KCNJ2	-0.013
x	x	x	x	x		KCNQ3	-0.017
x	x	x	x	x		KCTD13	-0.004
x	x	x	x	x		KCTD16	0.022
x	x	x	x	x		KIF1A	-0.026
x	x	x	x	x		KIF27	-0.008
x	x	x	x	x		KIF3C	0.006
x	x	x	x	x		KIF5C	0.013
x	x	x	x	x		KIRREL3	0.013
x	x	x	x	x		KLB	0.023
x	x	x	x	x		KLHL11	-0.016
x	x	x	x	x		KLHL8	-0.007
x	x	x	x	x		KNG1	0.06
x	x	x	x	x		KNSTRN	-0.008
x	x	x	x	x		KPNA4	-0.004
x	x	x	x	x		KPNB1	-0.005
x	x	x	x	x		KRT18P62	-0.056
x	x	x	x	x		KRT5	0.032
x	x	x	x	x		KRT6B	0.036
x	x	x	x	x		KRT87P	0.02
x	x	x	x	x		KRTAP5-8	0.04
x	x	x	x	x		LA16C_312E84	-0.019
x	x	x	x	x		LA16C_390E64	-0.011
x	x	x	x	x		LARS1	-0.005
x	x	x	x	x		LAYN	0.007
x	x	x	x	x		LBH	0.008
x	x	x	x	x		LBX1	-0.026
x	x	x	x	x		LCORL	-0.009
x	x	x	x	x		LDHAP2	-0.031
x	x	x	x	x		LDLRAD3	-0.01
x	x	x	x	x		LERFS	-0.043
x	x	x	x	x		LHCGR	-0.038
x	x	x	x	x		LHX9	0.066
x	x	x	x	x		LIF	-0.02
x	x	x	x	x		LIMS1	-0.005
x	x	x	x	x		LIMS1-AS1	-0.019
x	x	x	x	x		LINC00115	-0.02
x	x	x	x	x		LINC00319	-0.048
x	x	x	x	x		LINC00427	-0.043
x	x	x	x	x		LINC00470	0.046
x	x	x	x	x		LINC00539	-0.011
x	x	x	x	x		LINC00582	0.032
x	x	x	x	x		LINC00642	0.046
x	x	x	x	x		LINC00664	0.016
x	x	x	x	x		LINC00857	0.012
x	x	x	x	x		LINC00923	-0.013
x	x	x	x	x		LINC00924	0.017
x	x	x	x	x		LINC00933	0.012
x	x	x	x	x		LINC00968	0.023
x	x	x	x	x		LINC01108	0.051
x	x	x	x	x		LINC01114	0.051
x	x	x	x	x		LINC01119	0.015
x	x	x	x	x		LINC01163	-0.049
x	x	x	x	x		LINC01166	0.023
x	x	x	x	x		LINC01344	-0.042
x	x	x	x	x		LINC01393	-0.032
x	x	x	x	x		LINC01482	-0.018
x	x	x	x	x		LINC01515	-0.02
x	x	x	x	x		LINC01563	0.039
x	x	x	x	x		LINC01620	-0.051
x	x	x	x	x		LINC01736	0.019
x	x	x	x	x		LINC01778	0.046
x	x	x	x	x		LINC01779	0.049
x	x	x	x	x		LINC01852	0.009
x	x	x	x	x		LINC01909	0.019
x	x	x	x	x		LINC01960	0.017
x	x	x	x	x		LINC02084	0.02
x	x	x	x	x		LINC02124	-0.043
x	x	x	x	x		LINC02273	0.024
x	x	x	x	x		LINC02356	0.017
x	x	x	x	x		LINC02381	0.011
x	x	x	x	x		LINC02446	-0.021
x	x	x	x	x		LINC02519	0.02
x	x	x	x	x		LINC02538	0.032
x	x	x	x	x		LINC02609	0.008
x	x	x	x	x		LINC02677	0.037
x	x	x	x	x		LINC02688	0.03
x	x	x	x	x		LINC02716	0.018
x	x	x	x	x		LINC02761	0.022
x	x	x	x	x		LINC02773	0.014
x	x	x	x	x		LINC02800	0.046
x	x	x	x	x		LINC02812	-0.025
x	x	x	x	x		LINC02838	0.075
x	x	x	x	x		LINGO4	0.021
x	x	x	x	x		LINP1	0.051
x	x	x	x	x		LNCOG	-0.023
x	x	x	x	x		LOC100128398	-0.007
x	x	x	x	x		LOC100130283	-0.006
x	x	x	x	x		LOC100131635	-0.024
x	x	x	x	x		LOC100240735	0.019
x	x	x	x	x		LOC100287837	0.015
x	x	x	x	x		LOC100288798	0.011
x	x	x	x	x		LOC100288846	0.02
x	x	x	x	x		LOC100419170	-0.016
x	x	x	x	x		LOC100505851	0.022
x	x	x	x	x		LOC100506411	0.014
x	x	x	x	x		LOC100506731	0.027
x	x	x	x	x		LOC100631378	-0.025
x	x	x	x	x		LOC100996379/LOC102723534	-0.052
x	x	x	x	x		LOC101927100	0.018
x	x	x	x	x		LOC101927293	0.015
x	x	x	x	x		LOC101927318	0.02
x	x	x	x	x		LOC101927322	0.037
x	x	x	x	x		LOC101927476	-0.019
x	x	x	x	x		LOC101927557	-0.051
x	x	x	x	x		LOC101927636	0.015
x	x	x	x	x		LOC101927646	0.016
x	x	x	x	x		LOC101927787	-0.03
x	x	x	x	x		LOC101928058	0.017
x	x	x	x	x		LOC101928696	-0.037
x	x	x	x	x		LOC101928731	0.015
x	x	x	x	x		LOC101928894	-0.04
x	x	x	x	x		LOC101929290	-0.018
x	x	x	x	x		LOC101929698	-0.024
x	x	x	x	x		LOC101929863	0.016
x	x	x	x	x		LOC102723701	0.018
x	x	x	x	x		LOC102724467	-0.048
x	x	x	x	x		LOC102724684	-0.034
x	x	x	x	x		LOC102724719	0.033
x	x	x	x	x		LOC105370525	-0.023
x	x	x	x	x		LOC105371084	-0.016
x	x	x	x	x		LOC105371090	-0.03
x	x	x	x	x		LOC105372412	-0.025
x	x	x	x	x		LOC105374235	0.036
x	x	x	x	x		LOC105375564	-0.025
x	x	x	x	x		LOC105378085	-0.025
x	x	x	x	x		LOC105378663	-0.013
x	x	x	x	x		LOC105379051	-0.066
x	x	x	x	x		LOC105379252	0.022
x	x	x	x	x		LOC107984036	-0.006
x	x	x	x	x		LOC107985216	0.016
x	x	x	x	x		LOC107986163	0.027
x	x	x	x	x		LOC157273	0.021
x	x	x	x	x		LOC283028	-0.012
x	x	x	x	x		LOC283038	-0.041
x	x	x	x	x		LOC339685	-0.071
x	x	x	x	x		LOC401463	0.019
x	x	x	x	x		LOC441242	-0.009
x	x	x	x	x		LOC574538	0.03
x	x	x	x	x		LOC645485	0.047
x	x	x	x	x		LOC729603	-0.01
x	x	x	x	x		LONRF3	-0.009
x	x	x	x	x		LPAR6	0.005
x	x	x	x	x		LPP-AS2	0.012
x	x	x	x	x		LRP4	0.011
x	x	x	x	x		LRPPRC	-0.007
x	x	x	x	x		LRRC3B	-0.037
x	x	x	x	x		LRRC7	-0.013
x	x	x	x	x		LRRN4CL	0.013
x	x	x	x	x		LSP1P5	-0.017
x	x	x	x	x		LURAP1L-AS1	-0.034
x	x	x	x	x		MACIR	-0.008
x	x	x	x	x		MAFG	-0.004
x	x	x	x	x		MAGEL2	0.024
x	x	x	x	x		MAMDC2	0.01
x	x	x	x	x		MAN1B1-DT	0.008
x	x	x	x	x		MANSC4	0.023
x	x	x	x	x		MAP3K2	-0.006
x	x	x	x	x		MAP4K4	-0.006
x	x	x	x	x		MAPK4	0.012
x	x	x	x	x		MARK2P17	-0.049
x	x	x	x	x		MATN1	-0.024
x	x	x	x	x		MCM10	-0.026
x	x	x	x	x		MCTP1	-0.009
x	x	x	x	x		MDM4	-0.004
x	x	x	x	x		MED1	-0.007
x	x	x	x	x		MED13	-0.006
x	x	x	x	x		MED28	-0.003
x	x	x	x	x		MEI1	0.01
x	x	x	x	x		MEIOB	-0.021
x	x	x	x	x		MET	-0.007
x	x	x	x	x		METAP1	-0.003
x	x	x	x	x		Metazoa_SRP	-0.044
x	x	x	x	x		Metazoa_SRP	-0.042
x	x	x	x	x		METTL6	-0.004
x	x	x	x	x		MFAP4	0.012
x	x	x	x	x		MFHAS1	-0.005
x	x	x	x	x		MFSD11	0.003
x	x	x	x	x		MFSD13B	-0.013
x	x	x	x	x		MFSD4B	-0.006
x	x	x	x	x		MFSD8	-0.004
x	x	x	x	x		MGA	-0.006
x	x	x	x	x		MGARP	0.024
x	x	x	x	x		MGLL	0.006
x	x	x	x	x		MGP	0.01
x	x	x	x	x		MID2	-0.009
x	x	x	x	x		MINDY4	0.012
x	x	x	x	x		mir-1180	-0.04
x	x	x	x	x		MIR100HG	0.009
x	x	x	x	x		MIR22HG	0.009
x	x	x	x	x		MIR3189	-0.027
x	x	x	x	x		MIR3677	0.023
x	x	x	x	x		MIR4269	0.041
x	x	x	x	x		MIR4767	-0.036
x	x	x	x	x		MIR548O	-0.043
x	x	x	x	x		MIR6740	-0.046
x	x	x	x	x		MIR7854	-0.047
x	x	x	x	x		MLNR	-0.036
x	x	x	x	x		MMD	-0.007
x	x	x	x	x		MMP23B	0.014
x	x	x	x	x		MNX1	0.021
x	x	x	x	x		MOAP1	0.004
x	x	x	x	x		MOXD1	0.012
x	x	x	x	x		MPHOSPH9	-0.008
x	x	x	x	x		MPPED1	0.069
x	x	x	x	x		MPZ	-0.008
x	x	x	x	x		MROH3P	0.033
x	x	x	x	x		MRPL42	-0.004
x	x	x	x	x		MRPS30	-0.004
x	x	x	x	x		MSH2-OT1	-0.035
x	x	x	x	x		MSH6	-0.005
x	x	x	x	x		MSL2	-0.006
x	x	x	x	x		MT-CYB	0.005
x	x	x	x	x		MT-ND3	0.007
x	x	x	x	x		MTARC1	-0.006
x	x	x	x	x		MTHFD2	-0.013
x	x	x	x	x		MTND1P11	-0.053
x	x	x	x	x		MTO1	-0.004
x	x	x	x	x		MTPAP	-0.004
x	x	x	x	x		MTRR	-0.009
x	x	x	x	x		MTSS1	-0.005
x	x	x	x	x		MTSS2	-0.01
x	x	x	x	x		MUC21	-0.018
x	x	x	x	x		MUCL3	0.012
x	x	x	x	x		MYADM-AS1	0.018
x	x	x	x	x		MYBPH	-0.032
x	x	x	x	x		MYCBP	0.005
x	x	x	x	x		MYH13	0.031
x	x	x	x	x		MYLIP	-0.009
x	x	x	x	x		MYO1A	0.017
x	x	x	x	x		MZB1	0.017
x	x	x	x	x		NAA15	-0.008
x	x	x	x	x		NAA25	-0.007
x	x	x	x	x		NAA35	-0.006
x	x	x	x	x		NAALAD2	0.009
x	x	x	x	x		NALCN	0.017
x	x	x	x	x		NAMPTP1	-0.018
x	x	x	x	x		NAP1L2	0.015
x	x	x	x	x		NAP1L3	0.011
x	x	x	x	x		NAPSB	0.02
x	x	x	x	x		NBAS	-0.004
x	x	x	x	x		NBPF1 (includes others)	0.01
x	x	x	x	x		NBR2	-0.007
x	x	x	x	x		NCOA6	-0.005
x	x	x	x	x		NCOR1	-0.007
x	x	x	x	x		NCR3LG1	-0.018
x	x	x	x	x		NDUFA5	0.003
x	x	x	x	x		NECAB1	-0.011
x	x	x	x	x		NECAB2	-0.016
x	x	x	x	x		NEDD4	-0.009
x	x	x	x	x		NEK8	0.007
x	x	x	x	x		NELFCD	-0.003
x	x	x	x	x		NELL1	0.044
x	x	x	x	x		NFASC	0.012
x	x	x	x	x		NFAT5	-0.013
x	x	x	x	x		NFATC2IP	-0.003
x	x	x	x	x		NFYB	0.004
x	x	x	x	x		NHLH2	0.053
x	x	x	x	x		NHLRC2	-0.006
x	x	x	x	x		NIFK-AS1	0.008
x	x	x	x	x		NIN	-0.006
x	x	x	x	x		NIPBL	-0.005
x	x	x	x	x		NLN	-0.008
x	x	x	x	x		NNAT	-0.009
x	x	x	x	x		NOB1	-0.008
x	x	x	x	x		NOC2LP1	-0.02
x	x	x	x	x		NOL4L	-0.005
x	x	x	x	x		NOP14	-0.005
x	x	x	x	x		NOX4	0.01
x	x	x	x	x		NPAS2	-0.012
x	x	x	x	x		NPC1	-0.008
x	x	x	x	x		NPEPPSP1	-0.01
x	x	x	x	x		NPM1	-0.006
x	x	x	x	x		NPY	0.06
x	x	x	x	x		NPY1R	0.024
x	x	x	x	x		NPY5R	0.028
x	x	x	x	x		NRBF2P3	0.042
x	x	x	x	x		NRCAM	-0.017
x	x	x	x	x		NSD2	-0.007
x	x	x	x	x		NUDT15	-0.005
x	x	x	x	x		NUP188	-0.005
x	x	x	x	x		NUP43	-0.004
x	x	x	x	x		NUTM2D	0.008
x	x	x	x	x		NUTM2F/NUTM2G	-0.014
x	x	x	x	x		NXPE3	0.005
x	x	x	x	x		OBP2B	0.062
x	x	x	x	x		OCA2	0.015
x	x	x	x	x		OLFM2	0.014
x	x	x	x	x		OLFM4	-0.049
x	x	x	x	x		OLFML1	0.009
x	x	x	x	x		OLFML3	0.007
x	x	x	x	x		OR7E122P	0.046
x	x	x	x	x		OR7E2P	-0.036
x	x	x	x	x		OSBPL8	-0.008
x	x	x	x	x		OSGEP	-0.004
x	x	x	x	x		OSMR	-0.008
x	x	x	x	x		OTULIN	-0.005
x	x	x	x	x		OTULINL	0.009
x	x	x	x	x		OXNAD1	-0.005
x	x	x	x	x		OXTR	0.021
x	x	x	x	x		P2RX5-TAX1BP3	0.011
x	x	x	x	x		P2RX7	-0.013
x	x	x	x	x		PABPC1	-0.005
x	x	x	x	x		PABPC1L	-0.011
x	x	x	x	x		PAG1	-0.008
x	x	x	x	x		PAGE2/PAGE2B	0.043
x	x	x	x	x		PAPOLA	-0.004
x	x	x	x	x		PARP3	0.004
x	x	x	x	x		PARP6	-0.004
x	x	x	x	x		PARPBP	-0.014
x	x	x	x	x		PATL1	-0.007
x	x	x	x	x		PAXBP1	-0.008
x	x	x	x	x		PBRM1	-0.006
x	x	x	x	x		PCAT14	-0.04
x	x	x	x	x		PCBD2	-0.005
x	x	x	x	x		PCDHAC2	-0.019
x	x	x	x	x		PCDHB16	0.012
x	x	x	x	x		PCDHB2	0.009
x	x	x	x	x		PCDHB3	0.013
x	x	x	x	x		PCDHGA10	0.007
x	x	x	x	x		PCDHGA5	0.013
x	x	x	x	x		PCED1B	0.007
x	x	x	x	x		PCGF6	-0.006
x	x	x	x	x		PCM1	-0.004
x	x	x	x	x		PCSK2	0.019
x	x	x	x	x		PDE1A	0.023
x	x	x	x	x		PDE6A	0.014
x	x	x	x	x		PDGFB	-0.009
x	x	x	x	x		PDGFD	0.02
x	x	x	x	x		PDPN	0.01
x	x	x	x	x		PDXP	-0.014
x	x	x	x	x		PEG10	-0.015
x	x	x	x	x		PELI2	-0.006
x	x	x	x	x		PELI3	0.006
x	x	x	x	x		PGA5 (includes others)	0.054
x	x	x	x	x		PGAP4	0.007
x	x	x	x	x		PGF	0.014
x	x	x	x	x		PGM5P4-AS1	0.012
x	x	x	x	x		PGRMC1	0.003
x	x	x	x	x		PGRMC2	0.005
x	x	x	x	x		PHEX	-0.014
x	x	x	x	x		PHIP	-0.006
x	x	x	x	x		PHYKPL	-0.004
x	x	x	x	x		PITPNM3	-0.009
x	x	x	x	x		PITX3	0.025
x	x	x	x	x		PKNOX1	-0.003
x	x	x	x	x		PLAAT4	0.012
x	x	x	x	x		PLAGL2	-0.006
x	x	x	x	x		PLB1	0.01
x	x	x	x	x		PLCH1	-0.007
x	x	x	x	x		PLEKHG3	-0.005
x	x	x	x	x		PLIN4	-0.007
x	x	x	x	x		PNCK	-0.022
x	x	x	x	x		PNOC	0.022
x	x	x	x	x		POC1B	-0.004
x	x	x	x	x		PODN	0.013
x	x	x	x	x		POF1B	0.013
x	x	x	x	x		POLE	-0.005
x	x	x	x	x		POLE2	-0.009
x	x	x	x	x		POLR2J2/POLR2J3	-0.01
x	x	x	x	x		POLR2K	0.005
x	x	x	x	x		POLR3E	-0.006
x	x	x	x	x		POMC	-0.012
x	x	x	x	x		POU2F1	-0.006
x	x	x	x	x		PPARA	-0.005
x	x	x	x	x		PPIAP39	0.024
x	x	x	x	x		PPIAP74	0.034
x	x	x	x	x		PPIAP78	-0.046
x	x	x	x	x		PPM1L	-0.006
x	x	x	x	x		PPP1R16B	0.009
x	x	x	x	x		PPP1R36	0.016
x	x	x	x	x		PPP2R5E	-0.004
x	x	x	x	x		PRADC1P1	-0.024
x	x	x	x	x		PRDM10	-0.009
x	x	x	x	x		PRECSIT	0.008
x	x	x	x	x		PRELID3A	-0.007
x	x	x	x	x		PRG4	0.026
x	x	x	x	x		PRICKLE2-AS1	-0.042
x	x	x	x	x		PRKRA	-0.005
x	x	x	x	x		PRLH	0.06
x	x	x	x	x		PRMT1P1	-0.04
x	x	x	x	x		PRMT3	-0.008
x	x	x	x	x		PROSER1	-0.005
x	x	x	x	x		PRR13P2	-0.023
x	x	x	x	x		PRRC2C	-0.008
x	x	x	x	x		PRSS42P	-0.02
x	x	x	x	x		PRTG	-0.011
x	x	x	x	x		PSAT1	-0.025
x	x	x	x	x		PSME4	-0.005
x	x	x	x	x		PTAR1	-0.007
x	x	x	x	x		PTBP3	-0.006
x	x	x	x	x		PTCHD4	0.031
x	x	x	x	x		PTGER1	0.014
x	x	x	x	x		PTGIS	0.012
x	x	x	x	x		PTGR1	-0.007
x	x	x	x	x		PTGR2	-0.012
x	x	x	x	x		PTP4A2P2	0.02
x	x	x	x	x		PTPN5	0.032
x	x	x	x	x		PTX3	-0.032
x	x	x	x	x		PWWP2A	-0.005
x	x	x	x	x		PWWP3B	0.016
x	x	x	x	x		QRSL1	-0.004
x	x	x	x	x		R3HDML	0.041
x	x	x	x	x		RAB11FIP2	-0.005
x	x	x	x	x		RABGGTB	-0.004
x	x	x	x	x		RAI14	-0.007
x	x	x	x	x		RALA	-0.005
x	x	x	x	x		RANBP3L	0.013
x	x	x	x	x		RAP1AP	-0.031
x	x	x	x	x		RAPH1	-0.012
x	x	x	x	x		RASA3-IT1	-0.032
x	x	x	x	x		RBBP4P1	-0.022
x	x	x	x	x		RBBP8	-0.007
x	x	x	x	x		RBM15	-0.006
x	x	x	x	x		RBM26	-0.007
x	x	x	x	x		RBM3	0.01
x	x	x	x	x		RBMS2P1	-0.016
x	x	x	x	x		RCC1	-0.007
x	x	x	x	x		REL	-0.013
x	x	x	x	x		REPS1	-0.003
x	x	x	x	x		RERG	0.009
x	x	x	x	x		RERGL	0.019
x	x	x	x	x		RGMA	0.014
x	x	x	x	x		RGPD4 (includes others)	-0.047
x	x	x	x	x		RHOXF1-AS1	0.014
x	x	x	x	x		RIMKLBP2	-0.019
x	x	x	x	x		RMDN3	0.004
x	x	x	x	x		RN7SKP127	-0.045
x	x	x	x	x		RN7SKP97	-0.032
x	x	x	x	x		RN7SL165P	-0.04
x	x	x	x	x		RN7SL200P	-0.05
x	x	x	x	x		RN7SL285P	-0.03
x	x	x	x	x		RN7SL3	-0.017
x	x	x	x	x		RN7SL517P	-0.041
x	x	x	x	x		RN7SL753P	-0.052
x	x	x	x	x		RN7SL75P	-0.027
x	x	x	x	x		RN7SL767P	0.044
x	x	x	x	x		RN7SL834P	-0.015
x	x	x	x	x		RN7SL835P	-0.034
x	x	x	x	x		RNA5SP379	0.055
x	x	x	x	x		RNA5SP383	-0.013
x	x	x	x	x		RNA5SP452	0.059
x	x	x	x	x		RNF24	-0.006
x	x	x	x	x		RNU1-91P	-0.032
x	x	x	x	x		RNU4-5P	-0.054
x	x	x	x	x		RNU5B-2P	0.015
x	x	x	x	x		RNU6-190P	-0.046
x	x	x	x	x		RNU6-2	0.035
x	x	x	x	x		RNU6-32P	0.037
x	x	x	x	x		RNU6-430P	-0.036
x	x	x	x	x		RNU6-444P	-0.034
x	x	x	x	x		RNU6-595P	-0.028
x	x	x	x	x		RNU6-720P	-0.042
x	x	x	x	x		RNU6-824P	-0.048
x	x	x	x	x		RNU6-877P	-0.044
x	x	x	x	x		RORB	-0.011
x	x	x	x	x		ROS1	-0.015
x	x	x	x	x		RP11-235E17.2	-0.031
x	x	x	x	x		RP11-259O18.5	-0.044
x	x	x	x	x		RP11-298A10.2	0.057
x	x	x	x	x		RP11-449K6.5	-0.057
x	x	x	x	x		RP11-63G10.4	-0.016
x	x	x	x	x		RP11-986E7.7	0.027
x	x	x	x	x		RP11_100G1512	-0.035
x	x	x	x	x		RP11_1055B82	-0.025
x	x	x	x	x		RP11_1070N103	0.022
x	x	x	x	x		RP11_1101H111	0.034
x	x	x	x	x		RP11_111K182	-0.015
x	x	x	x	x		RP11_1129I31	-0.046
x	x	x	x	x		RP11_1143G95	-0.017
x	x	x	x	x		RP11_1148L68	0.008
x	x	x	x	x		RP11_114F35	-0.014
x	x	x	x	x		RP11_115N41	0.023
x	x	x	x	x		RP11_117N22	-0.034
x	x	x	x	x		RP11_121C64	-0.051
x	x	x	x	x		RP11_1348G141	-0.024
x	x	x	x	x		RP11_1415C143	-0.019
x	x	x	x	x		RP11_143J123	-0.011
x	x	x	x	x		RP11_146N234	-0.036
x	x	x	x	x		RP11_156K233	0.01
x	x	x	x	x		RP11_157G212	-0.019
x	x	x	x	x		RP11_158H57	-0.009
x	x	x	x	x		RP11_158L124	-0.011
x	x	x	x	x		RP11_159D122	-0.011
x	x	x	x	x		RP11_162J83	-0.035
x	x	x	x	x		RP11_16N112	0.013
x	x	x	x	x		RP11_172F42	-0.052
x	x	x	x	x		RP11_178H87	-0.012
x	x	x	x	x		RP11_187O73	0.033
x	x	x	x	x		RP11_196G113	-0.038
x	x	x	x	x		RP11_197P35	-0.024
x	x	x	x	x		RP11_1C85	-0.036
x	x	x	x	x		RP11_20D146	-0.025
x	x	x	x	x		RP11_20G131	0.051
x	x	x	x	x		RP11_210K205	-0.035
x	x	x	x	x		RP11_212I214	-0.017
x	x	x	x	x		RP11_214K323	-0.021
x	x	x	x	x		RP11_219B173	0.05
x	x	x	x	x		RP11_222K161	0.025
x	x	x	x	x		RP11_225N101	-0.053
x	x	x	x	x		RP11_22B231	-0.012
x	x	x	x	x		RP11_22B232	-0.028
x	x	x	x	x		RP11_22N192	0.063
x	x	x	x	x		RP11_230C94	-0.031
x	x	x	x	x		RP11_242C192	-0.019
x	x	x	x	x		RP11_25G102	-0.039
x	x	x	x	x		RP11_261C105	-0.046
x	x	x	x	x		RP11_264B174	-0.013
x	x	x	x	x		RP11_270C123	0.015
x	x	x	x	x		RP11_274H22	-0.04
x	x	x	x	x		RP11_287D13	-0.037
x	x	x	x	x		RP11_288I211	-0.011
x	x	x	x	x		RP11_290C101	-0.056
x	x	x	x	x		RP11_301G191	0.037
x	x	x	x	x		RP11_30L154	-0.029
x	x	x	x	x		RP11_314B12	0.016
x	x	x	x	x		RP11_316M216	-0.02
x	x	x	x	x		RP11_325P152	0.045
x	x	x	x	x		RP11_326K134	0.013
x	x	x	x	x		RP11_327P25	0.009
x	x	x	x	x		RP11_329J184	-0.048
x	x	x	x	x		RP11_330L191	-0.047
x	x	x	x	x		RP11_332H141	0.019
x	x	x	x	x		RP11_342M35	-0.03
x	x	x	x	x		RP11_343H54	-0.029
x	x	x	x	x		RP11_343K83	-0.022
x	x	x	x	x		RP11_345P47	-0.02
x	x	x	x	x		RP11_348F13	-0.026
x	x	x	x	x		RP11_34D152	0.047
x	x	x	x	x		RP11_354P114	-0.027
x	x	x	x	x		RP11_355F161	-0.021
x	x	x	x	x		RP11_358M142	-0.049
x	x	x	x	x		RP11_360N93	-0.032
x	x	x	x	x		RP11_379C104	-0.022
x	x	x	x	x		RP11_383G63	-0.035
x	x	x	x	x		RP11_386I144	-0.032
x	x	x	x	x		RP11_39H32	0.03
x	x	x	x	x		RP11_401P97	-0.019
x	x	x	x	x		RP11_403B27	-0.029
x	x	x	x	x		RP11_404E161	-0.023
x	x	x	x	x		RP11_40F61	0.06
x	x	x	x	x		RP11_410N83	-0.046
x	x	x	x	x		RP11_420C91	-0.02
x	x	x	x	x		RP11_420L95	0.007
x	x	x	x	x		RP11_424M223	-0.029
x	x	x	x	x		RP11_427L152	-0.014
x	x	x	x	x		RP11_430C74	-0.02
x	x	x	x	x		RP11_434E64	0.01
x	x	x	x	x		RP11_434P112	-0.02
x	x	x	x	x		RP11_443B73	-0.016
x	x	x	x	x		RP11_449H31	-0.048
x	x	x	x	x		RP11_45M223	-0.02
x	x	x	x	x		RP11_466C235	-0.027
x	x	x	x	x		RP11_46I83	-0.041
x	x	x	x	x		RP11_471L133	-0.041
x	x	x	x	x		RP11_473O45	-0.024
x	x	x	x	x		RP11_479G228	0.009
x	x	x	x	x		RP11_480D46	0.025
x	x	x	x	x		RP11_484D24	-0.016
x	x	x	x	x		RP11_486I112	0.017
x	x	x	x	x		RP11_493E123	-0.023
x	x	x	x	x		RP11_498P143	-0.018
x	x	x	x	x		RP11_49O142	-0.028
x	x	x	x	x		RP11_503E242	-0.015
x	x	x	x	x		RP11_503N185	-0.014
x	x	x	x	x		RP11_506K64	-0.013
x	x	x	x	x		RP11_507J185	-0.037
x	x	x	x	x		RP11_532F62	-0.047
x	x	x	x	x		RP11_53I64	-0.025
x	x	x	x	x		RP11_544M223	-0.017
x	x	x	x	x		RP11_550I243	0.03
x	x	x	x	x		RP11_556H21	-0.043
x	x	x	x	x		RP11_561B113	0.059
x	x	x	x	x		RP11_563E22	-0.04
x	x	x	x	x		RP11_564A84	-0.037
x	x	x	x	x		RP11_568J235	-0.013
x	x	x	x	x		RP11_575L74	-0.023
x	x	x	x	x		RP11_585P46	0.013
x	x	x	x	x		RP11_589M44	-0.018
x	x	x	x	x		RP11_63E91	0.028
x	x	x	x	x		RP11_642A12	-0.029
x	x	x	x	x		RP11_649A183	0.014
x	x	x	x	x		RP11_64C128	0.022
x	x	x	x	x		RP11_65J36	0.051
x	x	x	x	x		RP11_660L162	0.009
x	x	x	x	x		RP11_666O25	0.027
x	x	x	x	x		RP11_667K149	0.047
x	x	x	x	x		RP11_677M142	-0.015
x	x	x	x	x		RP11_678G142	0.021
x	x	x	x	x		RP11_679B191	0.016
x	x	x	x	x		RP11_68I311	-0.017
x	x	x	x	x		RP11_700J171	-0.023
x	x	x	x	x		RP11_701P162	-0.02
x	x	x	x	x		RP11_70D242	0.01
x	x	x	x	x		RP11_723O47	-0.051
x	x	x	x	x		RP11_727F1512	0.028
x	x	x	x	x		RP11_735G41	0.033
x	x	x	x	x		RP11_73M113	-0.02
x	x	x	x	x		RP11_742B181	-0.041
x	x	x	x	x		RP11_748H221	0.034
x	x	x	x	x		RP11_768B222	0.036
x	x	x	x	x		RP11_7K243	0.013
x	x	x	x	x		RP11_803B12	0.022
x	x	x	x	x		RP11_83B204	-0.038
x	x	x	x	x		RP11_848P19	-0.006
x	x	x	x	x		RP11_850A171	0.02
x	x	x	x	x		RP11_85A13	0.024
x	x	x	x	x		RP11_861E212	-0.01
x	x	x	x	x		RP11_864I44	0.013
x	x	x	x	x		RP11_864N74	0.035
x	x	x	x	x		RP11_865I62	-0.037
x	x	x	x	x		RP11_872D174	-0.035
x	x	x	x	x		RP11_889L31	0.017
x	x	x	x	x		RP11_91I82	0.048
x	x	x	x	x		RP11_946L161	-0.023
x	x	x	x	x		RP11_950K242	-0.031
x	x	x	x	x		RP11_956A191	-0.055
x	x	x	x	x		RP11_96D110	-0.017
x	x	x	x	x		RP11_972P110	-0.019
x	x	x	x	x		RP13_1056D162	-0.026
x	x	x	x	x		RP13_49I156	0.034
x	x	x	x	x		RP13_554M155	0.031
x	x	x	x	x		RP13_580F152	0.011
x	x	x	x	x		RP13_884E182	0.039
x	x	x	x	x		RP1_102E248	-0.008
x	x	x	x	x		RP1_128M123	0.026
x	x	x	x	x		RP1_232L22__B1	-0.026
x	x	x	x	x		RP1_29C188	-0.021
x	x	x	x	x		RP1_34L191	-0.028
x	x	x	x	x		RP1_86C117	0.016
x	x	x	x	x		RP3_355L54	-0.014
x	x	x	x	x		RP3_395M207	-0.018
x	x	x	x	x		RP3_404F185	-0.022
x	x	x	x	x		RP3_408N234	-0.023
x	x	x	x	x		RP3_449M86	-0.018
x	x	x	x	x		RP3_467K167	0.041
x	x	x	x	x		RP4_530I159	-0.015
x	x	x	x	x		RP4_539M620	-0.025
x	x	x	x	x		RP4_569M234	-0.034
x	x	x	x	x		RP4_769N137	-0.04
x	x	x	x	x		RP4_778K63	-0.038
x	x	x	x	x		RP4_800G73	-0.011
x	x	x	x	x		RP5_1107A173	-0.039
x	x	x	x	x		RP5_1112D67	-0.016
x	x	x	x	x		RP5_1120P114	0.026
x	x	x	x	x		RP5_1139B124	-0.019
x	x	x	x	x		RP5_836N174	-0.026
x	x	x	x	x		RP5_855D212	-0.013
x	x	x	x	x		RP5_875H184	-0.048
x	x	x	x	x		RP6_159A13	0.05
x	x	x	x	x		RPAP1	-0.004
x	x	x	x	x		RPE	-0.007
x	x	x	x	x		RPE65	0.058
x	x	x	x	x		RPH3A	-0.023
x	x	x	x	x		RPL12P35	0.032
x	x	x	x	x		RPL13AP17	0.024
x	x	x	x	x		RPL15P14	-0.031
x	x	x	x	x		RPL23AP53	-0.011
x	x	x	x	x		RPL29P33	0.019
x	x	x	x	x		RPL32P3	-0.007
x	x	x	x	x		RPL35AP32	-0.021
x	x	x	x	x		RPL36AP13	-0.031
x	x	x	x	x		RPL4P3	-0.032
x	x	x	x	x		RPL7P57	-0.029
x	x	x	x	x		RPL9P2	-0.044
x	x	x	x	x		RPS10P7	-0.008
x	x	x	x	x		RPS12P20	-0.013
x	x	x	x	x		RPS26P21	-0.02
x	x	x	x	x		RPS26P39	-0.046
x	x	x	x	x		RPS29P5	-0.02
x	x	x	x	x		RPS2P41	-0.026
x	x	x	x	x		RRN3P1	-0.008
x	x	x	x	x		RSPO4	0.037
x	x	x	x	x		RTL10	-0.008
x	x	x	x	x		RTL9	0.039
x	x	x	x	x		RUNX2	-0.009
x	x	x	x	x		S100G	0.048
x	x	x	x	x		SAMHD1	0.005
x	x	x	x	x		SBDS	0.005
x	x	x	x	x		SCAMP5	0.02
x	x	x	x	x		SCN4B	0.021
x	x	x	x	x		SCNN1B	0.011
x	x	x	x	x		SCNN1G	0.017
x	x	x	x	x		SCUBE1	0.014
x	x	x	x	x		SCUBE2	0.01
x	x	x	x	x		SCYL2	-0.007
x	x	x	x	x		SCYL3	-0.006
x	x	x	x	x		SDC4P	-0.035
x	x	x	x	x		SDHDP2	-0.039
x	x	x	x	x		SECISBP2	-0.003
x	x	x	x	x		SECTM1	0.009
x	x	x	x	x		SEH1L	-0.007
x	x	x	x	x		SELENOK	0.006
x	x	x	x	x		SELENOS	0.006
x	x	x	x	x		SEMA3B-AS1	0.016
x	x	x	x	x		SERPINA9	0.047
x	x	x	x	x		SERPINF1	0.011
x	x	x	x	x		SERTAD2	-0.004
x	x	x	x	x		SESN1	0.007
x	x	x	x	x		SESN2	-0.008
x	x	x	x	x		SET	-0.003
x	x	x	x	x		SETD2	-0.005
x	x	x	x	x		SFXN3	0.003
x	x	x	x	x		SGCD	0.008
x	x	x	x	x		SGMS1-AS1	0.008
x	x	x	x	x		SGTB	-0.01
x	x	x	x	x		SH2D5	-0.03
x	x	x	x	x		SHISA3	0.017
x	x	x	x	x		SHMT2	-0.009
x	x	x	x	x		SIAE	-0.006
x	x	x	x	x		SIK1/SIK1B	0.018
x	x	x	x	x		SIRPAP1	0.017
x	x	x	x	x		SKIL	-0.006
x	x	x	x	x		SLC12A3	0.059
x	x	x	x	x		SLC12A5	0.015
x	x	x	x	x		SLC14A1	0.017
x	x	x	x	x		SLC1A7	0.012
x	x	x	x	x		SLC22A15	-0.009
x	x	x	x	x		SLC22A3	-0.008
x	x	x	x	x		SLC22A5	-0.005
x	x	x	x	x		SLC22A7	-0.051
x	x	x	x	x		SLC25A35	0.006
x	x	x	x	x		SLC26A9	-0.01
x	x	x	x	x		SLC28A1	-0.035
x	x	x	x	x		SLC2A13	-0.008
x	x	x	x	x		SLC30A2	-0.03
x	x	x	x	x		SLC35D3	-0.038
x	x	x	x	x		SLC35F3	0.018
x	x	x	x	x		SLC36A1	-0.009
x	x	x	x	x		SLC38A1	-0.008
x	x	x	x	x		SLC38A3	-0.022
x	x	x	x	x		SLC51A	0.007
x	x	x	x	x		SLC5A3	-0.013
x	x	x	x	x		SLC5A7	0.018
x	x	x	x	x		SLC66A1L	0.007
x	x	x	x	x		SLC66A3	0.005
x	x	x	x	x		SLC6A12	0.01
x	x	x	x	x		SLC6A13	0.014
x	x	x	x	x		SLC6A14	-0.014
x	x	x	x	x		SLC6A9	-0.009
x	x	x	x	x		SLC7A1	-0.013
x	x	x	x	x		SLC7A11	-0.036
x	x	x	x	x		SLC7A2	-0.008
x	x	x	x	x		SLC7A5	-0.014
x	x	x	x	x		SLC8A1-AS1	-0.026
x	x	x	x	x		SLCO4C1	-0.01
x	x	x	x	x		SLIT2	0.008
x	x	x	x	x		SMAD9	-0.008
x	x	x	x	x		SMAD9-IT1	-0.021
x	x	x	x	x		SMARCA4	-0.004
x	x	x	x	x		SMC1A	-0.007
x	x	x	x	x		SMCO3	0.026
x	x	x	x	x		SMG1P1	-0.016
x	x	x	x	x		SMG1P7	-0.009
x	x	x	x	x		SMG7	-0.004
x	x	x	x	x		SMIM10L2A	0.014
x	x	x	x	x		SMIM18	-0.024
x	x	x	x	x		SMIM19	0.006
x	x	x	x	x		SMN1/SMN2	-0.013
x	x	x	x	x		SMOC1	0.013
x	x	x	x	x		SMOC2	0.018
x	x	x	x	x		SMPDL3B	0.01
x	x	x	x	x		SMPX	0.048
x	x	x	x	x		SMTNL1	-0.014
x	x	x	x	x		SNHG1	-0.007
x	x	x	x	x		SNHG12	-0.008
x	x	x	x	x		SNHG16	-0.006
x	x	x	x	x		SNORA1B	-0.037
x	x	x	x	x		SNORA25	-0.058
x	x	x	x	x		SNORA36	-0.035
x	x	x	x	x		SNORA68B	-0.02
x	x	x	x	x		SNORA71A	-0.025
x	x	x	x	x		SNORA71C	-0.022
x	x	x	x	x		SNORA73B	-0.018
x	x	x	x	x		SNORC	-0.015
x	x	x	x	x		SNORD20	-0.029
x	x	x	x	x		SNRPEP2	-0.029
x	x	x	x	x		SNRPGP4	-0.025
x	x	x	x	x		SNX22	0.018
x	x	x	x	x		SNX29P1	-0.02
x	x	x	x	x		SNX30	-0.008
x	x	x	x	x		SOCS6	-0.005
x	x	x	x	x		SOD2	-0.034
x	x	x	x	x		SON	-0.005
x	x	x	x	x		SPATA45	0.042
x	x	x	x	x		SPATA5L1	-0.005
x	x	x	x	x		SPESP1	-0.01
x	x	x	x	x		SPIN4	-0.012
x	x	x	x	x		SPIRE1	-0.014
x	x	x	x	x		SPOCK3	0.032
x	x	x	x	x		SPON1	0.01
x	x	x	x	x		SPTB	-0.008
x	x	x	x	x		SREK1	-0.006
x	x	x	x	x		SRFBP1	-0.011
x	x	x	x	x		SRI	0.004
x	x	x	x	x		SRPK1	-0.007
x	x	x	x	x		SRPX	0.009
x	x	x	x	x		SRRM2	-0.006
x	x	x	x	x		SRSF12	-0.016
x	x	x	x	x		SRSF4	-0.004
x	x	x	x	x		SSPN	0.008
x	x	x	x	x		SSRP1	-0.004
x	x	x	x	x		SSX2IP	-0.006
x	x	x	x	x		ST6GALNAC5	0.01
x	x	x	x	x		STAB2	0.016
x	x	x	x	x		STARD7-AS1	-0.007
x	x	x	x	x		STRBP	-0.005
x	x	x	x	x		STRIP2	-0.012
x	x	x	x	x		SUDS3	-0.005
x	x	x	x	x		SUOX	0.004
x	x	x	x	x		SUSD5	0.016
x	x	x	x	x		SUZ12	-0.007
x	x	x	x	x		SUZ12P1	-0.006
x	x	x	x	x		SYNGR3	0.017
x	x	x	x	x		SYNPO2L	0.016
x	x	x	x	x		SYT4	0.033
x	x	x	x	x		SYT8	0.025
x	x	x	x	x		SYTL5	-0.015
x	x	x	x	x		SYVN1	0.004
x	x	x	x	x		TAF1D	-0.006
x	x	x	x	x		TAF6	-0.005
x	x	x	x	x		TAFA4	-0.025
x	x	x	x	x		TANC2	-0.009
x	x	x	x	x		TANGO2	-0.005
x	x	x	x	x		TAPBPL	0.008
x	x	x	x	x		TARS1	-0.008
x	x	x	x	x		TAS2R3	-0.042
x	x	x	x	x		TAS2R5	-0.023
x	x	x	x	x		TAS2R6P	-0.03
x	x	x	x	x		TBC1D30	-0.006
x	x	x	x	x		TBL1X	-0.004
x	x	x	x	x		TBRG1	-0.004
x	x	x	x	x		TCEA1	-0.006
x	x	x	x	x		TCEAL1	0.005
x	x	x	x	x		TCEAL4	0.006
x	x	x	x	x		TCOF1	-0.004
x	x	x	x	x		TCTA	0.006
x	x	x	x	x		TDRD6	-0.02
x	x	x	x	x		TEN1	0.058
x	x	x	x	x		TET3	-0.01
x	x	x	x	x		TEX10	-0.005
x	x	x	x	x		TGM5	0.037
x	x	x	x	x		THNSL1	-0.008
x	x	x	x	x		THOC2	-0.006
x	x	x	x	x		THORLNC	-0.023
x	x	x	x	x		THPO	0.012
x	x	x	x	x		TIMELESS	-0.008
x	x	x	x	x		TIMM44	-0.005
x	x	x	x	x		TIMP2	0.005
x	x	x	x	x		TKT	-0.006
x	x	x	x	x		TLCD3A	-0.007
x	x	x	x	x		TLR2	-0.008
x	x	x	x	x		TM4SF19-AS1	-0.021
x	x	x	x	x		TM6SF2	0.028
x	x	x	x	x		TMCO2	0.029
x	x	x	x	x		TMED6	0.013
x	x	x	x	x		TMED8	-0.007
x	x	x	x	x		TMEM119	0.015
x	x	x	x	x		TMEM128	0.004
x	x	x	x	x		TMEM130	0.045
x	x	x	x	x		TMEM131	-0.005
x	x	x	x	x		TMEM138	-0.004
x	x	x	x	x		TMEM14A	0.007
x	x	x	x	x		TMEM183A	-0.004
x	x	x	x	x		TMEM196	0.047
x	x	x	x	x		TMEM229A	0.062
x	x	x	x	x		TMEM233	0.015
x	x	x	x	x		TMEM266	0.008
x	x	x	x	x		TMEM267	-0.007
x	x	x	x	x		TMEM268	-0.005
x	x	x	x	x		TMEM38B	-0.013
x	x	x	x	x		TMEM65	-0.005
x	x	x	x	x		TMEM68	-0.004
x	x	x	x	x		TMEM92-AS1	-0.012
x	x	x	x	x		TMEM98	0.004
x	x	x	x	x		TMEM9B	0.004
x	x	x	x	x		TMPO	-0.006
x	x	x	x	x		TMPRSS6	-0.016
x	x	x	x	x		TMSB4XP4	-0.028
x	x	x	x	x		TNC	-0.025
x	x	x	x	x		TNFAIP1	0.005
x	x	x	x	x		TNIK	-0.008
x	x	x	x	x		TNNI2	0.014
x	x	x	x	x		TNNT2	0.017
x	x	x	x	x		TNPO1	-0.008
x	x	x	x	x		TOM1L2	0.005
x	x	x	x	x		TP53INP2	0.009
x	x	x	x	x		TPGS2	0.004
x	x	x	x	x		TPRKBP2	-0.043
x	x	x	x	x		TPTEP1	0.01
x	x	x	x	x		TRAF3IP2	-0.004
x	x	x	x	x		TRDMT1	-0.006
x	x	x	x	x		TREM1	0.01
x	x	x	x	x		TRGJP2	-0.036
x	x	x	x	x		TRGV3	-0.02
x	x	x	x	x		TRIB3	-0.026
x	x	x	x	x		TRIM13	-0.003
x	x	x	x	x		TRIM2	-0.007
x	x	x	x	x		TRIM24	-0.004
x	x	x	x	x		TRIM31	0.016
x	x	x	x	x		TRIM33	-0.007
x	x	x	x	x		TRPM7	-0.008
x	x	x	x	x		TSC1	-0.005
x	x	x	x	x		TSEN15P2	-0.054
x	x	x	x	x		TSPAN13	0.008
x	x	x	x	x		TSPYL2	0.009
x	x	x	x	x		TTBK2	-0.008
x	x	x	x	x		TTC17	-0.004
x	x	x	x	x		TTC7A	0.004
x	x	x	x	x		TTLL12	-0.009
x	x	x	x	x		TTLL4	-0.007
x	x	x	x	x		TTN	-0.018
x	x	x	x	x		TUBA3E	-0.034
x	x	x	x	x		TWNK	-0.008
x	x	x	x	x		TXNDC11	0.006
x	x	x	x	x		TXNDC12	-0.009
x	x	x	x	x		TXNDC15	0.003
x	x	x	x	x		TXNRD1	-0.008
x	x	x	x	x		UBE2D3P2	0.036
x	x	x	x	x		UBE2L4	-0.017
x	x	x	x	x		UBE2O	-0.004
x	x	x	x	x		UBE2Q2P2	-0.014
x	x	x	x	x		UBXN10-AS1	0.016
x	x	x	x	x		UHRF1	-0.02
x	x	x	x	x		UHRF1BP1	-0.01
x	x	x	x	x		UHRF2	-0.006
x	x	x	x	x		UPF3AP2	-0.017
x	x	x	x	x		UPK1B	0.033
x	x	x	x	x		UPK3A	0.05
x	x	x	x	x		USH2A	-0.019
x	x	x	x	x		USP10	-0.006
x	x	x	x	x		USP11	0.003
x	x	x	x	x		USP28	-0.006
x	x	x	x	x		USP32	-0.008
x	x	x	x	x		USP6	0.022
x	x	x	x	x		USP8	-0.005
x	x	x	x	x		UTP14A	-0.005
x	x	x	x	x		VAC14-AS1	-0.02
x	x	x	x	x		VMA21	-0.004
x	x	x	x	x		VWA2	-0.009
x	x	x	x	x		WARS1P1	0.034
x	x	x	x	x		WASH5P	-0.012
x	x	x	x	x		WDPCP	-0.007
x	x	x	x	x		WDR45P1	-0.033
x	x	x	x	x		WDR72	-0.022
x	x	x	x	x		WDR76	-0.009
x	x	x	x	x		WNT5B	0.009
x	x	x	x	x		XAGE3	-0.038
x	x	x	x	x		XKRX	-0.012
x	x	x	x	x		XPNPEP3	-0.004
x	x	x	x	x		XPO5	-0.005
x	x	x	x	x		XPOT	-0.012
x	x	x	x	x		XRCC2	-0.016
x	x	x	x	x		XXbac-BPG248L24.10	0.031
x	x	x	x	x		XXbac-BPGBPG55C20.3	-0.041
x	x	x	x	x		XXBAC_B444P2414	-0.021
x	x	x	x	x		Y_RNA	-0.036
x	x	x	x	x		Y_RNA	-0.034
x	x	x	x	x		Y_RNA	-0.044
x	x	x	x	x		Y_RNA	-0.057
x	x	x	x	x		Y_RNA	-0.026
x	x	x	x	x		Y_RNA	-0.039
x	x	x	x	x		Y_RNA	-0.034
x	x	x	x	x		Y_RNA	-0.054
x	x	x	x	x		Y_RNA	-0.041
x	x	x	x	x		Y_RNA	-0.017
x	x	x	x	x		Y_RNA	-0.033
x	x	x	x	x		Y_RNA	-0.017
x	x	x	x	x		YWHAH	0.004
x	x	x	x	x		YY1	-0.003
x	x	x	x	x		ZBED2	0.015
x	x	x	x	x		ZBTB20	-0.013
x	x	x	x	x		ZBTB39	-0.007
x	x	x	x	x		ZBTB43	-0.007
x	x	x	x	x		ZC3H8	-0.005
x	x	x	x	x		ZDHHC15	0.007
x	x	x	x	x		ZDHHC19	0.02
x	x	x	x	x		ZDHHC2	-0.005
x	x	x	x	x		ZFX	-0.006
x	x	x	x	x		ZFYVE16	-0.007
x	x	x	x	x		ZIC1	0.029
x	x	x	x	x		ZIM2-AS1	-0.027
x	x	x	x	x		ZNF114	-0.015
x	x	x	x	x		ZNF226	0.004
x	x	x	x	x		ZNF252P	-0.005
x	x	x	x	x		ZNF280C	-0.011
x	x	x	x	x		ZNF300P1	-0.014
x	x	x	x	x		ZNF318	-0.007
x	x	x	x	x		ZNF367	-0.016
x	x	x	x	x		ZNF398	-0.005
x	x	x	x	x		ZNF418	-0.007
x	x	x	x	x		ZNF432	0.004
x	x	x	x	x		ZNF433-AS1	-0.006
x	x	x	x	x		ZNF518B	-0.013
x	x	x	x	x		ZNF532	-0.007
x	x	x	x	x		ZNF572	-0.01
x	x	x	x	x		ZNF594	-0.008
x	x	x	x	x		ZNF605	-0.005
x	x	x	x	x		ZNF623	-0.005
x	x	x	x	x		ZNF654	-0.006
x	x	x	x	x		ZNF676	0.018
x	x	x	x	x		ZNF681	-0.009
x	x	x	x	x		ZNF697	-0.008
x	x	x	x	x		ZNF726	-0.011
x	x	x	x	x		ZNF761	-0.005
x	x	x	x	x		ZNF765	-0.006
x	x	x	x	x		ZNF773	-0.006
x	x	x	x	x		ZNF81	-0.012
x	x	x	x	x		ZNRF3	-0.008
x	x	x	x	x		ZNRF3-IT1	-0.033
x	x	x	x	x		ZP3	-0.019
x	x	x	x	x		ZSCAN29	-0.004
x	x	x	x	x		ZZZ3	-0.005
