# Supplementary material for: Molecular programs of fibrotic change in aging human lung
Source: Nat Commun. 2021 Nov 2;12:6309. doi: 10.1038/s41467-021-26603-2 (PMC8563941; doi:10.1038/s41467-021-26603-2)
Supplement: Supplementary file 5 — Supplementary data 2 [file 41467_2021_26603_MOESM5_ESM.xlsx]

## Sheet: PAL
Supplementary data 2
Pathway	database	LAC pvalue	LAC diff(avg old-avg young)	GTEx pvalue	GTEx diff(avg old-avg young)
biocarta_tumor_suppressor_arf_inhibits_ribosomal_biogenesis_Pathway_(Pathway_degradation_of_CDKN2A)	Biocarta 1.123	4.66e-06	86.3488	6.76135e-10	77.5675
reactome_NGF_independant_TRKA_activation_Main_Pathway	Reactome 1.123	0.00105	64.9152	2.19859e-07	64.2282
L-cysteine_degradation_I	Metabolism 1.123	0.00263	56.4007	0.00181	37.1756
NCI_Ephrin_A_reverse_signaling_Pathway_(MAPKKK_cascade)	NCI 1.123	0.00555	56.0517	2.90926e-07	63.5009
NCI_Ephrin_A_reverse_signaling_Pathway_(neuron_projection_morphogenesis)	NCI 1.123	0.00555	56.0517	2.90926e-07	63.5009
biocarta_tumor_suppressor_arf_inhibits_ribosomal_biogenesis_Pathway_(ribosome_biogenesis)	Biocarta 1.123	6.62e-05	52.2217	3.01077e-10	53.4129
biocarta_no2_dependent_il_12_pathway_in_nk_cells_Pathway_(interleukin_12_biosynthetic_process)	Biocarta 1.123	0.0393	46.502	0.000648754	59.7512
NCI_Ephrin_A_reverse_signaling_Main_Pathway	NCI 1.123	0.00221	42.5438	2.00402e-08	48.7888
NCI_Ephrin_A_reverse_signaling_Pathway_(beta_integrin_mediated_adhesion)	NCI 1.123	0.00221	42.5438	2.00402e-08	48.7888
NCI_Signaling_events_mediated_by_the_Hedgehog_family_Pathway_(pancreas_development)	NCI 1.123	0.0251	34.3959	5.48048e-06	60.8771
reactome_FGFR3b_ligand_binding_and_activation_Main_Pathway	Reactome 1.123	0.019	34.2214	0.00323782	27.1928
NCI_EPHA_forward_signaling_Pathway_(actin_filament_depolymerization)	NCI 1.123	0.0134	33.4425	3.79681e-10	52.6137
reactome_Adrenaline_signalling_through_Alpha_2_adrenergic_receptor_Main_Pathway	Reactome 1.123	0.0168	32.2989	0.000469556	25.4793
KEGG_Cardiac_muscle_contraction_Main_Pathway	KEGG Adjusted 1.123	0.000891	31.4781	0.00810702	14.0052
reactome_Creatine_metabolism_Main_Pathway	Reactome 1.123	0.00294	30.9234	0.0385723	10.3598
NCI_Netrin_mediated_signaling_events_Pathway_(apoptosis)	NCI 1.123	0.037	26.7901	0.000777055	20.7586
reactome_Regulation_of_Commissural_axon_pathfinding_by_Slit_and_Robo_Main_Pathway	Reactome 1.123	0.0501	24.8264	1.33737e-07	44.8142
NCI_Netrin_mediated_signaling_events_Pathway_(axon_guidance)	NCI 1.123	0.0312	24.3765	3.47777e-06	24.6565
NCI_Neurotrophic_factor_mediated_Trk_receptor_signaling_Pathway_(axon_guidance)	NCI 1.123	0.000863	24.3412	2.54363e-07	21.1453
NCI_Glypican_3_network_Pathway_(embryonic_digit_morphogenesis)	NCI 1.123	0.00469	21.0189	0.000834909	19.5864
NCI_Glypican_3_network_Pathway_(kidney_development)	NCI 1.123	0.00469	21.0189	0.000834909	19.5864
NCI_Glypican_3_network_Pathway_(skeletal_system_development)	NCI 1.123	0.00469	21.0189	0.000834909	19.5864
reactome_Regulation_of_IGF_Activity_by_IGFBP_Main_Pathway	Reactome 1.123	0.014	17.4546	0.0516059	11.0648
NCI_EPHA_forward_signaling_Pathway_(cell_cell_adhesion)	NCI 1.123	0.00455	17.422	2.85016e-07	24.0105
NCI_EPHA_forward_signaling_Pathway_(regulation_of_stress_fiber_assembly)	NCI 1.123	0.00455	17.422	2.85016e-07	24.0105
NCI_S1P1_Pathway_(negative_regulation_of_T_cell_proliferation)	NCI 1.123	0.0134	17.1724	0.0204041	7.22489
NCI_S1P1_Pathway_(negative_regulation_of_cAMP_metabolic_process)	NCI 1.123	0.0134	17.1724	0.0204041	7.22489
NCI_PDGF_receptor_signaling_network_Main_Pathway	NCI 1.123	0.0209	16.3482	3.35387e-06	24.2045
NCI_PDGF_receptor_signaling_network_Pathway_(platelet_derived_growth_factor_receptor_signaling_pathway)	NCI 1.123	0.0209	16.3482	3.35387e-06	24.2045
biocarta_tumor_suppressor_arf_inhibits_ribosomal_biogenesis_Main_Pathway	Biocarta 1.123	0.0348	16.1494	3.07601e-10	23.7247
reactome_Keratan_sulfate_degradation_Main_Pathway	Reactome 1.123	0.02	16.0065	0.000404195	23.6682
NCI_EPHA_forward_signaling_Pathway_(axon_guidance)	NCI 1.123	0.00609	14.8882	6.62377e-07	19.4185
reactome_Role_of_DCC_in_regulating_apoptosis_Main_Pathway	Reactome 1.123	0.0189	14.7407	0.000217299	12.1931
reactome_Striated_Muscle_Contraction_Main_Pathway	Reactome 1.123	0.0419	14.0029	0.0146405	16.0035
taurine_biosynthesis	Metabolism 1.123	0.0333	13.8623	0.000702381	15.7904
reactome_AMPK_inhibits_chREBP_transcriptional_activation_activity_Main_Pathway	Reactome 1.123	0.00368	13.7424	0.0116664	8.80892
reactome_Molecules_associated_with_elastic_fibres_Main_Pathway	Reactome 1.123	0.0269	13.1521	1.16875e-07	30.8577
NCI_Neurotrophic_factor_mediated_Trk_receptor_signaling_Pathway_(Schwann_cell_development)	NCI 1.123	0.00143	12.8308	0.000376162	8.62687
reactome_VEGF_ligand_receptor_interactions_Main_Pathway	Reactome 1.123	0.0531	12.5842	0.000345021	14.757
NCI_EPHA_forward_signaling_Pathway_(proteasomal_ubiquitin_dependent_protein_catabolic_process)	NCI 1.123	0.0455	12.4797	9.11549e-09	19.7783
NCI_Neurotrophic_factor_mediated_Trk_receptor_signaling_Pathway_(neuron_projection_morphogenesis)	NCI 1.123	0.00151	12.4072	0.0101056	5.78786
reactome_EPHA_mediated_growth_cone_collapse_Main_Pathway	Reactome 1.123	0.000684	12.3465	4.99153e-08	15.7205
NCI_S1P3_Pathway_(Sinus_Bradycardia)	NCI 1.123	0.0515	11.8946	0.000948686	11.1504
NCI_Nongenotropic_Androgen_signaling_Pathway_(cAMP_biosynthetic_process)	NCI 1.123	0.0476	11.1126	0.00103186	10.1974
NCI_LPA_receptor_mediated_events_Pathway_(MAPKKK_cascade)	NCI 1.123	0.0167	11.0491	0.00087491	9.19136
NCI_LPA_receptor_mediated_events_Pathway_(arachidonic_acid_secretion)	NCI 1.123	0.0167	11.0491	0.00087491	9.19136
NCI_LPA_receptor_mediated_events_Pathway_(positive_regulation_of_mitosis)	NCI 1.123	0.0167	11.0491	0.00087491	9.19136
Cellular_Apoptosis_Pathway_Gene_Expression_BAX_BID_BAK_Ras_Noxa_PUMA_APAF1_Survivin_BCL2_via_TP53	Qiagen 1.123	0.00835	10.9669	0.000734225	11.007
NCI_amb2_Integrin_signaling_Main_Pathway	NCI 1.123	0.0141	9.95451	0.0457056	6.33763
reactome_Downstream_TCR_signaling_Main_Pathway	Reactome 1.123	0.0472	9.84503	0.0299813	8.37219
biocarta_aspirin_blocks_signaling_pathway_involved_in_platelet_activation_Pathway_(vasoconstriction)	Biocarta 1.123	0.0243	9.20069	0.0233352	6.84187
reactome_EPH_ephrin_mediated_repulsion_of_cells_Main_Pathway	Reactome 1.123	0.00114	9.17215	6.55954e-06	7.9776
NCI_EPHA_forward_signaling_Main_Pathway	NCI 1.123	0.05	9.0611	1.73774e-07	14.5985
biocarta_chrebp_regulation_by_carbohydrates_and_camp_Main_Pathway	Biocarta 1.123	0.0543	8.1056	0.00363231	6.37901
NCI_PAR4_mediated_thrombin_signaling_events_Main_Pathway	NCI 1.123	0.0361	7.89342	0.00108888	12.7722
NCI_PAR1_mediated_thrombin_signaling_events_Pathway_(cAMP_biosynthetic_process)	NCI 1.123	0.0437	7.71584	1.39999e-05	11.5687
CREB_Pathway	Qiagen 1.123	0.0276	7.26981	3.70407e-06	10.4806
mTOR_Pathway	Qiagen 1.123	0.00693	5.14726	3.81867e-05	6.26545
cAMP_Pathway	Qiagen 1.123	0.042	4.88181	0.000239664	4.60408
NCI_Arf1_Main_Pathway	NCI 1.123	0.00815	4.54624	0.0029086	4.27471
NCI_FoxO_family_signaling_Main_Pathway	NCI 1.123	0.0246	3.40916	6.93035e-07	11.2782
KEGG_MAPK_signaling_Main_Pathway	KEGG Adjusted 1.123	0.0508	3.04218	0.0241249	2.60634
KEGG_AMPK_signaling_Main_Pathway	KEGG Adjusted 1.123	0.0433	2.78605	0.0394551	2.02495
