# Supplementary material for: Molecular programs of fibrotic change in aging human lung
Source: Nat Commun. 2021 Nov 2;12:6309. doi: 10.1038/s41467-021-26603-2 (PMC8563941; doi:10.1038/s41467-021-26603-2)
Supplement: Supplementary file 6 — Supplementary data 3 [file 41467_2021_26603_MOESM6_ESM.xlsx]

## Sheet: Supplementary data 3_Genes diff
Supplementary data 3
	avg_logFC	p_val_adj
AGER	1.25752	0
CEACAM6	1.25554	8.76e-287
KRT7	1.22218	0
EMP2	1.22063	0
HOPX	1.15844	0
KRT19	1.08594	0
GPRC5A	1.03719	0
SFTA2	1.02048	0
PEG10	1.00152	0
CAV1	0.988445	0
SLC34A2	0.959882	0
MUC1	0.922689	0
SFTPB	0.915927	0
SFTPC	0.872211	0
TACSTD2	0.859613	0
KRT18	0.859389	0
ICAM1	0.837704	0
S100A14	0.829326	0
DHCR24	0.828775	0
SFTPD	0.825527	0
RNASE1	0.82439	0
C19orf33	0.812807	0
SFTA3	0.804267	0
NGFRAP1	0.803516	0
ADIRF	0.803513	0
CYP4B1	0.785173	0
SLPI	0.771532	0
NAPSA	0.767539	0
SFTPA2	0.766576	0
WFDC2	0.764967	0
CLDN18	0.755224	0
FXYD3	0.748323	0
LMO7	0.745716	0
C4BPA	0.743825	0
SFTPA1	0.743504	0
TSPAN13	0.72977	0
MGST1	0.71784	0
KRT8	0.710954	0
DSTN	0.701452	0
LPCAT1	0.697735	0
PEBP4	0.692621	0
TSTD1	0.689415	0
FGGY	0.685935	0
FASN	0.684097	0
SLC39A8	0.678692	0
SCGB3A2	0.669454	3.26e-84
ATP1A1	0.668854	0
AK1	0.666937	0
SEPP1	0.662737	0
TMEM125	0.657262	0
SUSD2	0.65338	0
EPCAM	0.651121	0
CAV2	0.644146	0
WIF1	0.640513	0
CTSH	0.637421	0
PGC	0.636417	0
PRDX5	0.636002	0
MAL2	0.634823	0
RNF145	0.634413	0
CD55	0.632531	1.61e-137
TNFRSF12A	0.631938	2.67e-275
ABCA3	0.630816	0
ADGRF5	0.628464	0
MYL9	0.62657	5.71e-231
CYB5A	0.626261	0
PIGR	0.625006	0
SOD3	0.619726	0
SCNN1A	0.61826	0
SCEL	0.616507	4.37e-244
AQP1	0.610886	0
SCGB3A1	0.608635	5.53e-13
SFN	0.607984	0
LDLR	0.59851	0
LAMP3	0.597647	0
TACC2	0.590436	0
MT1E	0.586295	0
SDC1	0.58508	0
DUOX1	0.584893	0
SPTSSA	0.581615	0
EZR	0.574924	2.42e-301
AGR3	0.572665	0
MFSD2A	0.572349	0
NEDD4L	0.571669	0
MALL	0.571511	0
BEX2	0.569831	0
NKX2-1	0.568534	0
SDC4	0.566988	0
CLDN4	0.566912	0
TNNC1	0.565987	0
MACROD2	0.565015	0
LRRK2	0.562315	0
LIMCH1	0.560829	0
ITGB6	0.551533	0
ALPL	0.550887	0
CADM1	0.548905	0
SDR16C5	0.54865	0
SPTBN1	0.545382	0
SELENBP1	0.542641	0
DLC1	0.539383	0
FOLR1	0.5392	0
TM4SF1	0.537619	0
F3	0.537532	0
SFTA1P	0.536298	0
GJA1	0.535303	6.44e-264
C16orf89	0.535038	0
CXCL17	0.529288	0
SCD	0.528253	0
AQP4	0.528214	0
FAM177A1	0.525699	0
LMO3	0.521247	0
CKB	0.520994	0
RHOBTB2	0.520781	0
PRSS8	0.519689	0
SMIM22	0.518496	0
SPINT2	0.514362	0
WBP5	0.509763	0
IRX2	0.507866	0
CDH1	0.507146	0
ANXA3	0.506676	4.38e-270
MSMO1	0.506622	0
CRNDE	0.501927	0
