# Supplementary material for: Molecular programs of fibrotic change in aging human lung
Source: Nat Commun. 2021 Nov 2;12:6309. doi: 10.1038/s41467-021-26603-2 (PMC8563941; doi:10.1038/s41467-021-26603-2)
Supplement: Supplementary file 7 — Supplementary data 4 [file 41467_2021_26603_MOESM7_ESM.xlsx]

## Sheet: Supplementary data 4_Genes diff
Supplementary data 4
	avg_logFC	p_val_adj
A2M	2.90287	6.19e-51
MGP	2.59462	8.13e-57
DCN	2.34233	3.57e-209
SPARCL1	2.20552	2.6e-77
GPX3	2.14411	0.00101635
ADH1B	2.13702	2.81e-271
LUM	2.08228	0
TIMP3	2.01738	1.24e-27
C7	1.95193	9.12e-179
COL1A2	1.87711	0
INMT	1.87679	2.59e-156
CTGF	1.77596	5.64e-26
COL6A1	1.74438	1.01e-97
RARRES2	1.72395	7.75e-113
IGFBP7	1.71026	3.32e-31
FBLN1	1.63338	4.54e-184
PTGDS	1.63253	4.91e-210
C1S	1.63081	3.56e-55
COL6A2	1.62832	6.72e-186
PPP1R14A	1.52374	5.56e-151
BGN	1.46751	1.82e-208
CALD1	1.46679	3.77e-75
PRELP	1.43309	9.16e-198
SCN7A	1.4097	0
FSTL1	1.39582	4.01e-67
MMP2	1.39159	3.37e-203
TGM2	1.3663	4.46e-13
SPARC	1.36328	1.11e-33
ADAMTS1	1.35097	1.41e-37
ELN	1.33866	1.26e-142
CYR61	1.32711	5.51e-23
COL3A1	1.30715	0
CRISPLD2	1.29026	2.8e-90
FBLN5	1.22445	4.62e-31
C1R	1.21324	1.03e-20
PDGFRA	1.15944	0
CLU	1.14596	1.23e-06
AEBP1	1.14509	7.63e-187
NBL1	1.12843	1.49e-103
MAMDC2	1.12564	5.94e-230
MFAP4	1.12006	6.94e-236
IGFBP5	1.10925	5.62e-91
SVEP1	1.09806	0
DKK3	1.09406	5.14e-113
MYL9	1.08577	1.12e-15
EGR1	1.06636	5.54e-12
LMCD1	1.05606	5.74e-33
ANGPT1	1.04639	5.27e-228
CA3	1.03131	1.3e-75
LTBP4	1.01559	5.59e-24
NR2F1	1.00026	4.59e-98
PALLD	0.994668	9.4e-24
MYLK	0.982927	5.69e-18
CAMK2N1	0.978404	4.46e-207
MACF1	0.971415	4.44e-08
NID1	0.965595	1.2e-97
HSPG2	0.959058	0.0226382
TCF21	0.956045	2.92e-291
OLFML3	0.952329	6.95e-237
QSOX1	0.950124	0.00577798
C11orf96	0.925811	0.0268256
ADIRF	0.923063	1.9e-09
USP53	0.90329	5.65e-06
CDH11	0.90264	4.4e-195
MYH10	0.889212	1.46e-32
ACTA2	0.885729	0.222634
PLAC9	0.883046	1.04e-96
COL1A1	0.87883	1.08e-34
SEPP1	0.87611	1.07e-12
EMILIN1	0.869153	9.5e-159
MT2A	0.867046	0.486458
AOC3	0.861589	0.0907651
SLIT2	0.85953	9.06e-99
GPC3	0.858366	1.73e-58
FBN1	0.852516	7.45e-195
CSRP1	0.846387	0.00129799
COL6A3	0.841887	2.37e-64
CCL2	0.840029	8.17e-07
SPTBN1	0.839221	1.23e-14
IL6ST	0.836962	4.48e-11
GPM6B	0.822965	8.3e-25
SPON1	0.822531	3.14e-124
NNMT	0.820981	6.69e-09
SPON2	0.809294	7.01e-69
TCEAL4	0.808576	1.6e-06
TPM2	0.793893	1.07e-58
MMP14	0.775403	2.66e-06
METTL7A	0.759512	0.114946
TGFBR3	0.753489	2.1e-34
ITGB1	0.752904	3.67e-07
IFITM3	0.749155	6.78e-09
COX7A1	0.748996	1.86e-82
PMP22	0.746997	0.0169844
KANK2	0.743964	3.65e-16
TACC1	0.739408	6.43e-06
LAMB1	0.733273	2.16e-17
LAMC1	0.729269	3.18e-11
TCF4	0.723382	6.39e-12
EFEMP1	0.712732	5.57e-08
SLC44A1	0.705599	1.08e-11
ITGA8	0.705063	1.67e-220
CRIM1	0.704019	2.18e-06
LBH	0.703409	9.67e-29
SOD3	0.698961	1.44e-11
CHRDL1	0.697056	6.05e-226
TMEM119	0.696644	8.85e-293
SLC40A1	0.694693	0.043295
TNXB	0.687471	9.85e-58
SERPINE1	0.683754	3.48e-06
SLC38A2	0.677466	0.0115794
IFITM2	0.670982	0.00478136
ABI3BP	0.670301	6.06e-61
LIMCH1	0.659851	1.96e-07
CFH	0.656789	2.95e-17
NUAK1	0.656481	1.51e-20
TMEM47	0.65511	1.28e-51
SH3D19	0.6541	1.94e-11
CYBRD1	0.652534	2.23e-09
FGFR1	0.652473	7.08e-18
WISP2	0.649839	3.97e-82
ANGPTL1	0.647067	5.95e-193
BTG2	0.646354	2.97e-06
TSC22D1	0.641356	5.81e-07
PLEKHH2	0.641106	9.16e-26
TPM1	0.640179	0.437585
MARCKS	0.639964	0.000239359
FGF7	0.6388	9.82e-18
CCBE1	0.636482	6.66e-91
JUNB	0.62901	0.783269
ADAMTS8	0.621553	3.76e-175
DPYSL3	0.621401	6.29e-79
FGFR4	0.615288	3.9e-106
FXYD1	0.612703	1.09e-52
PTRF	0.611633	7.6e-10
NPNT	0.611567	0.000304594
CEBPD	0.607208	0.00134532
PDGFRB	0.606384	1.52e-153
LHFP	0.605289	0.000113398
LIMA1	0.60449	0.00437392
EDNRA	0.597424	2.7e-48
MRC2	0.596643	0.0293577
PDE4D	0.596351	0.13225
CNN3	0.593893	0.00823857
SELM	0.593678	0.0958147
IGSF10	0.588805	2.7e-42
LTBP2	0.587038	1.76e-153
CRYAB	0.585197	2.51e-32
IL1R1	0.570638	6.36e-07
MT1E	0.56515	0.077187
ZFP36L1	0.563413	9.11e-08
COL5A1	0.552684	6.21e-276
IGFBP6	0.551266	0.0402427
AKAP12	0.549135	3.07e-10
PTPRS	0.546177	9.1e-06
LAMA2	0.545772	4e-122
ITGA2	0.544327	8.1e-21
DLC1	0.538251	0.0210128
TFPI	0.538158	1.52e-07
CTTN	0.535837	1.19e-06
LTBP1	0.534597	1.25e-67
PDLIM3	0.532633	3.36e-08
PAPSS2	0.529553	0.0576901
FIGF	0.52597	1.9e-185
VGLL3	0.524292	0.00144685
KITLG	0.524265	1.6e-06
PRKCDBP	0.522712	3e-07
GNG12	0.516835	0.00144692
MXRA8	0.509911	2.43e-156
COL5A2	0.509312	8.99e-229
SERPINH1	0.500415	0.0382622
