# Supplementary material for: Molecular programs of fibrotic change in aging human lung
Source: Nat Commun. 2021 Nov 2;12:6309. doi: 10.1038/s41467-021-26603-2 (PMC8563941; doi:10.1038/s41467-021-26603-2)
Supplement: Supplementary file 8 — Supplementary data 5 [file 41467_2021_26603_MOESM8_ESM.xlsx]

## Sheet: Table S6_CMAP
Supplementary data 5
	es	p	signature
vanoxerine	-0.71479	0.00601	Aging
5211181	-0.65881	0.00642	Aging
oxybenzone	-0.64162	0.0107	Aging
clonidine	0.60173	0.0138	Aging
procyclidine	-0.61529	0.0149	Aging
abamectin	-0.62738	0.0155	Aging
sotalol	0.582595	0.0156	Aging
pilocarpine	-0.602235	0.0173	Aging
pirenperone	-0.68204	0.0176	Aging
mycophenolic acid	0.63542	0.0177	Aging
etilefrine	-0.565155	0.02	Aging
tiaprofenic acid	-0.606275	0.021	Aging
norethisterone	-0.584975	0.0228	Aging
homosalate	0.580785	0.0261	Aging
miconazole	-0.643075	0.0265	Aging
butamben	-0.626055	0.029	Aging
halcinonide	-0.58808	0.0293	Aging
5182598	-0.61894	0.0314	Aging
levothyroxine sodium	-0.591025	0.0319	Aging
econazole	-0.65948	0.0331	Aging
clotrimazole	-0.56486	0.0345	Aging
iodixanol	-0.55005	0.0351	Aging
fluorocurarine	-0.54039	0.0391	Aging
hexestrol	-0.547075	0.0401	Aging
sulfadimidine	0.52291	0.0402	Aging
sisomicin	0.552495	0.043	Aging
minoxidil	-0.532045	0.0442	Aging
merbromin	-0.57186	0.0442	Aging
alexidine	-0.63263	0.0451	Aging
propofol	-0.561235	0.0451	Aging
fenofibrate	-0.57222	0.0453	Aging
5151277	-0.600265	0.0453	Aging
flupentixol	-0.54172	0.0458	Aging
gossypol	-0.645495	0.0459	Aging
corbadrine	-0.534885	0.0459	Aging
astemizole	-0.621735	0.046	Aging
haloperidol	-0.559535	0.0463	Aging
dimethadione	-0.58895	0.0466	Aging
cytochalasin B	-0.649665	0.049	Aging
monensin	-0.608735	0.0493	Aging
parthenolide	-0.6394	0.0505	Aging
atracurium besilate	-0.572945	0.0509	Aging
diphenylpyraline	-0.494975	0.0511	Aging
mebhydrolin	-0.576665	0.0526	Aging
famprofazone	-0.55054	0.0526	Aging
BW-B70C	-0.657335	0.0533	Aging
moracizine	0.586305	0.0543	Aging
dihydrostreptomycin	0.7185	0.0159	Collagen
nalbuphine	-0.75084	0.0161	Collagen
7-aminocephalosporanic acid	0.75284	0.0175	Collagen
velnacrine	-0.77214	0.0175	Collagen
MG-132	-0.85383	0.0179	Collagen
doxazosin	0.76107	0.0179	Collagen
aceclofenac	0.77182	0.0185	Collagen
carbinoxamine	0.76069	0.0185	Collagen
thapsigargin	-0.91452	0.0192	Collagen
NU-1025	-0.99412	0.02	Collagen
cyanocobalamin	0.7395	0.02	Collagen
gibberellic acid	0.76277	0.02	Collagen
diazoxide	-0.71311	0.0204	Collagen
piroxicam	0.85853	0.0208	Collagen
mepyramine	0.84769	0.0213	Collagen
aminocaproic acid	-0.80784	0.0213	Collagen
proxymetacaine	0.76742	0.0217	Collagen
isosorbide	0.7123	0.0222	Collagen
H-89	-0.87449	0.0222	Collagen
tetrandrine	-0.73659	0.025	Collagen
pilocarpine	0.64441	0.0313	Collagen
naltrexone	-0.78129	0.0317	Collagen
copper sulfate	-0.83468	0.0333	Collagen
5213008	-0.68326	0.0333	Collagen
ritodrine	-0.79184	0.0345	Collagen
mefexamide	0.76721	0.0351	Collagen
gliclazide	0.76267	0.0351	Collagen
spaglumic acid	0.69314	0.0351	Collagen
isotretinoin	0.75751	0.0364	Collagen
methylergometrine	0.68552	0.037	Collagen
bemegride	-0.72915	0.0385	Collagen
parbendazole	0.8088	0.0392	Collagen
drofenine	0.72198	0.04	Collagen
iopanoic acid	0.72159	0.04	Collagen
SC-58125	0.79318	0.0417	Collagen
riluzole	0.72008	0.0417	Collagen
C-75	0.78975	0.0417	Collagen
NS-398	-0.75522	0.0417	Collagen
ipratropium bromide	0.76157	0.0426	Collagen
niridazole	-0.68924	0.0435	Collagen
naproxen	-0.7412	0.0444	Collagen
mephenesin	0.66077	0.0444	Collagen
mestranol	0.74227	0.0484	Collagen
adipiodone	0.65601	0.0484	Collagen
fluoxetine	-0.74075	0.0488	Collagen
isoniazid	-0.71865	0.0492	Collagen
triamterene	0.71256	0.05	Collagen
benzathine benzylpenicillin	-0.74996	0.05	Collagen
proscillaridin	-0.76881	0.0526	Collagen
BCB000040	0.80901	0.0526	Collagen
CP-320650-01	0.75876	0.0541	Collagen
mefloquine	-0.71212	0.0545	Collagen
cloxacillin	0.6349	0.0545	Collagen
etamivan	0.8001	0.0545	Collagen
