# Supplementary material for: Molecular programs of fibrotic change in aging human lung
Source: Nat Commun. 2021 Nov 2;12:6309. doi: 10.1038/s41467-021-26603-2 (PMC8563941; doi:10.1038/s41467-021-26603-2)
Supplement: Supplementary file 10 — Source Data [file 41467_2021_26603_MOESM10_ESM.xlsx]

## Sheet: Fig 1d
	Figure 1d
	donor age	16	18	19	20	22	24	25	25	26	26	26	26	26	27	28	30	30	30	32	32	33	34	35	35	36	37	37	37	41	42	42	42	42	45	45	46	47	48	48	48	48	50	50	51	52	53	53	53
	FRZB	136.586	77.5135	59.8933	62.759	162.786	267.059	33.1409	71.5826	336.026	125.496	283.865	106.312	32.0459	131.95	123.911	37.2073	33.0244	123.393	179.353	97.1042	39.9505	99.7725	201.918	323.087	91.5913	367.916	250.104	96.86	117.119	206.72	80.8666	351.013	93.6579	126.979	149.807	192.857	337.174	248.353	143.155	207.267	197.783	518.86	182.68	128.524	234.481	233.339	76.4075	137.799
	CDKN2A	13.5682	28.5576	19.6371	23.9961	17.0357	8.67074	9.74732	18.7904	35.4402	21.8755	22.5135	32.5282	23.3061	60.3694	45.6063	43.9722	8.25611	15.6689	41.2028	29.3571	16.9487	23.0244	18.7347	21.3359	28.1122	64.6885	24.6453	6.71307	33.9644	42.5032	74.4824	26.7175	33.7941	27.2098	44.1211	41.8874	19.2671	44.4965	19.6487	16.6554	28.3997	26.5847	24.9109	108.634	78.5899	38.3263	10.9154	30.7322
	PDE1A	27.1364	96.8919	35.3468	66.4507	93.6963	36.4171	74.0797	50.1078	115.509	34.5402	102.779	69.8167	103.906	45.7083	49.0483	74.4145	87.0644	80.3033	99.3715	178.401	81.1117	79.6261	96.7957	99.5675	69.8271	216.302	41.9883	140.015	59.7305	160.353	89.3789	46.986	69.5192	72.5596	108.764	60.2132	77.0683	56.9142	111.343	128.617	94.3274	132.923	16.6073	85.683	30.9206	64.2529	224.674	257.754
	RSPO4	132.064	186.644	72.6574	123.672	118.303	149.137	201.77	151.218	91.8821	33.3889	555.985	130.906	100.993	112.977	248.683	47.3547	210.906	80.3033	363.554	254.052	176.751	74.8293	162.367	146.303	92.4982	340.625	234.587	35.4834	310.364	366.107	103.211	115.162	214.351	34.4658	92.3466	198.093	29.864	405.643	192.745	852.2	263.711	84.3376	171.608	102.514	193.254	56.3622	276.522	317.236
	CYB5R3	4823.04	8264.37	4984.89	7218.2	8006.77	8788.66	6474.17	6596.33	7459.52	6340.43	5380.72	6915.03	5102.09	6650.12	5909.03	4622.72	5000.2	5350.94	7670.19	6144.66	6145.12	7511.71	6101.25	6959.57	7057.97	7530.14	6661.53	5591.03	6859.64	7700.8	8698.48	5670.57	8041.06	6679.11	6607.91	5736.83	6349.47	6215.03	7930.59	8814.39	6342.25	6159.4	7489.87	7717.59	7393.89	9453.06	6651.09	5548.65
	SMCO3	39.8	29.5775	25.5283	32.3024	79.4999	38.1512	18.5199	53.6869	14.4386	32.2375	43.0692	23.0078	14.5663	31.0471	33.5593	2.25499	28.5211	12.731	74.3266	74.5218	21.7912	21.1057	12.4898	31.4959	30.8327	91.9789	58.4184	26.8523	28.1085	59.8908	25.5368	31.324	21.242	47.1637	24.6258	41.8874	38.5342	20.6961	30.8766	107.335	56.7993	88.0045	233.885	27.5409	30.9206	36.0718	8.18652	100.127
	COLGALT2	51.5591	88.7326	77.5667	51.6838	163.732	199.427	98.448	125.269	124.697	155.431	174.235	69.0234	127.213	74.1682	171.239	50.7372	98.3227	118.496	243.177	165.98	156.17	92.0977	145.714	54.8638	118.797	125.334	100.407	35.4834	135.858	125.578	71.2903	165.833	115.865	126.979	59.5122	73.303	120.419	194.543	141.284	81.4263	96.356	185.176	262.948	145.355	66.9947	165.705	127.346	93.188
	FAM153C	64.2227	8.15932	24.5464	32.3024	28.3928	43.3537	31.1914	17.8956	35.4402	46.0536	25.45	45.2222	4.85544	8.6242	49.9088	3.38248	58.5433	46.0275	32.3159	12.4203	20.5806	29.7399	9.36733	30.4799	37.1806	51.5486	66.6335	91.1059	12.8831	46.3671	22.3447	72.7823	38.6218	64.3966	59.5122	47.996	80.9217	44.4965	20.5844	66.6215	44.628	69.6702	107.947	74.9726	139.143	15.7814	34.5653	26.7668
	NAP1L2	48.8455	17.3386	36.3287	35.0712	62.4642	20.8098	34.1156	28.633	9.18821	37.9942	36.2173	30.9415	27.1904	21.5605	49.9088	25.9323	59.2939	38.193	78.3661	21.4532	42.3718	46.0488	53.0815	37.5918	69.8271	43.4626	53.8545	44.1144	56.2169	85.9723	41.4973	46.986	35.7252	32.6518	38.9908	25.307	78.995	80.7147	63.6244	46.2649	46.6566	60.5031	8.30363	16.8306	32.209	47.3442	90.9613	40.6458
	ANO3	6.33182	6.11949	20.619	3.6917	10.4107	0	8.77259	6.26348	1.3126	1.15134	15.6615	7.14035	19.4217	1.72484	18.9309	4.50997	4.50333	30.3586	8.07898	23.7115	12.1062	11.5122	6.24489	29.4639	6.34792	18.1936	16.4302	1.91802	3.51356	32.8434	15.9605	73.7036	10.621	16.3259	17.4432	20.9437	28.9006	10.348	10.2922	7.40239	2.02855	65.0867	19.3751	0	3.86508	18.0359	24.5596	12.8877
	ITGBL1	63.3182	61.1949	121.75	94.1384	70.0356	29.4805	145.235	105.584	40.6906	39.1456	185.981	60.2963	133.039	68.9936	221.148	56.3746	75.8061	65.6136	117.145	319.54	145.275	48.9269	94.7141	130.047	41.7149	371.959	68.4591	175.499	56.2169	85.0064	112.788	396.157	103.313	131.514	119.025	83.7749	214.828	134.524	135.67	187.836	94.3274	162.258	33.2145	4.59016	48.9577	140.905	168.279	178.445
	TMEM130	4.52273	22.4381	24.5464	12.921	8.51784	8.67074	12.6715	8.05304	36.7529	8.05938	54.8154	30.9415	1.94217	36.2217	23.2334	1.12749	6.00444	20.5655	12.9264	13.5494	12.1062	17.2683	40.5918	72.1357	24.4848	270.883	10.0407	8.63109	30.4508	159.387	13.8324	90.2869	19.3109	29.9308	33.8604	50.614	22.1571	323.893	25.2626	25.9084	111.57	126.507	137.01	52.0218	64.418	16.9087	33.6557	35.689
	SMOC2	129.35	159.107	298.484	104.291	377.624	241.047	137.437	153.903	359.653	131.253	394.475	168.988	152.461	272.525	454.342	95.8369	148.61	316.316	293.267	276.634	196.121	403.887	455.877	241.807	178.648	446.755	179.819	133.302	331.446	699.37	431.998	260.726	270.353	263.935	164.172	249.579	302.493	264.91	561.392	313.676	192.712	495.025	145.313	183.606	212.579	304.356	331.099	412.406
	GDF10	151.964	136.669	428.089	210.427	1040.12	430.069	252.456	453.655	275.646	183.063	610.8	677.54	193.246	275.974	263.312	87.9444	330.244	300.648	544.523	220.178	445.509	392.374	797.264	283.463	459.77	495.271	598.789	26.8523	1304.7	853.928	133.004	311.397	391.046	339.216	296.535	376.987	994.181	347.694	264.79	532.972	587.264	1279.73	632.459	465.136	369.759	458.788	584.881	256.763
	IGLV3-1	113.068	59.1551	211.099	121.826	90.857	38.1512	78.9533	7.15826	196.89	28.7835	101.8	64.2631	32.0459	82.7924	99.8175	67.6496	36.7772	404.454	57.3608	105.008	35.108	363.594	147.796	30.4799	174.114	102.087	37.4243	134.261	404.059	357.413	7.44824	198.078	287.732	119.723	574.601	55.8499	59.7279	76.5755	131.927	88.8287	304.282	119.173	8.30363	62.7322	420.005	231.085	329.28	311.288
	IGHG1	4121.11	6559.07	12762.2	6541.7	2192.87	3353.84	3979.83	940.416	5726.88	1831.78	11945.8	1535.17	2046.08	7362.48	2076.38	3147.96	1348	13728.9	2534.38	13992	3527.75	5486.52	4856.44	3378.18	4365.55	4381.63	3752.47	7467.81	10130.8	12322.1	3390.01	5386.81	18216	5281.43	28563.8	1571.65	913.26	5212.3	10248.2	3671.59	21626.3	2600.72	4618.2	4706.44	58749.2	7151.23	27632.2	19354.3
	IGLV2-18	28.0409	7.1394	3.92743	56.2985	1.89285	0	17.5452	5.36869	11.8134	19.5728	6.85192	3.17349	1.94217	3.44968	6.88397	9.01994	3.00222	26.4413	9.69478	18.0659	6.05311	60.4391	30.1836	1.01599	18.1369	40.4303	0.912788	19.1802	11.7119	35.7413	8.51227	11.9768	27.0353	5.44197	146.728	6.10858	11.5602	6.20882	12.1635	2.7759	26.3711	33.9184	0	1.53005	51.5344	12.3997	150.086	15.8618
	SLC7A11	47.0364	155.027	152.188	259.342	123.982	187.288	583.865	454.549	78.7561	81.7451	53.8365	37.2885	1316.8	37.0841	54.2112	676.496	393.291	35.2551	133.303	310.507	188.857	23.9838	29.1428	281.431	29.9259	134.431	68.4591	173.581	83.1542	60.8568	435.19	211.898	126.486	31.7448	141.598	27.925	187.854	83.8191	49.5896	87.9034	23.3283	76.0872	16.6073	1.53005	18.037	102.579	150.086	40.6458
	TRIB3	203.523	1351.39	355.432	2746.63	500.66	2443.41	743.721	1896.94	367.528	306.256	447.333	547.427	2606.4	874.494	286.545	431.83	1395.28	109.683	318.312	686.504	514.514	362.634	581.815	2937.24	342.787	350.733	309.435	634.864	363.068	336.162	3379.37	646.749	665.261	455.311	419.664	284.486	970.097	369.425	390.167	712.48	230.24	282.348	312.77	434.535	601.664	572.639	664.018	258.745
	C5	682.932	272.317	638.207	570.368	521.481	398.854	395.741	534.185	280.897	385.699	749.796	459.362	503.023	366.529	894.055	510.754	1036.52	530.785	391.831	483.263	646.472	483.513	710.876	488.694	376.341	620.605	615.219	925.444	397.032	369.971	635.228	609.897	309.94	455.311	539.714	349.935	510.578	597.082	489.347	354.389	392.524	558.278	229.734	197.377	349.145	422.716	206.482	367.795
	TTLL12	975.1	1683.88	699.082	1794.17	1038.23	1425.47	931.844	994.103	899.132	1048.87	1222.58	1148.8	1676.1	1132.36	664.303	1045.19	1042.52	612.068	798.203	1142.67	684.001	836.554	1056.43	1054.6	955.815	760.089	924.655	1314.8	969.742	880.975	1399.2	583.179	985.822	826.272	1033.26	943.34	693.615	719.188	838.345	1113.13	834.747	607.781	970.14	809.398	1102.84	1047.21	1015.13	693.953
	ZNF518B	516.495	212.142	648.025	238.115	360.589	223.705	509.785	401.757	316.337	341.948	342.596	353.05	446.7	249.239	535.229	435.212	412.805	350.592	524.326	364.705	428.56	283.968	283.101	348.486	321.023	383.077	392.499	332.776	226.039	249.223	193.654	584.101	226.903	324.704	188.797	259.179	361.258	277.327	268.532	170.255	252.554	289.681	224.198	188.196	213.868	245.739	433.885	307.322
[truncated: 38 more columns]

## Sheet: Fig 2a
	Figure 2a
	Age	Normalized Count
	16	13.5682
	18	28.5576
	19	19.6371
	20	23.9961
	22	17.0357
	24	8.67074
	25	9.74732
	25	18.7904
	26	35.4402
	26	21.8755
	26	22.5135
	26	32.5282
	26	23.3061
	27	60.3694
	28	45.6063
	30	43.9722
	30	8.25611
	30	15.6689
	32	41.2028
	32	29.3571
	33	16.9487
	34	23.0244
	35	18.7347
	35	21.3359
	36	28.1122
	37	64.6885
	37	24.6453
	37	6.71307
	41	33.9644
	42	42.5032
	42	74.4824
	42	26.7175
	42	33.7941
	45	27.2098
	45	44.1211
	46	41.8874
	47	19.2671
	48	44.4965
	48	19.6487
	48	16.6554
	48	28.3997
	50	26.5847
	50	24.9109
	51	108.634
	52	78.5899
	53	38.3263
	53	10.9154
	53	30.7322
	53	62.6284
	53	43.741
	53	49.1151
	54	14.9173
	55	22.8285
	55	44.9372
	55	38.963
	55	28.753
	56	35.8655
	56	58.3226
	57	26.4748
	58	59.5929
	59	39.7994
	59	25.2244
	59	57.6723
	60	25.1293
	61	24.2568
	61	76.2838
	62	48.7715
	62	46.6023
	63	28.3967
	64	42.3059
	65	50.5643
	66	40.4906
	66	88.4393
	66	34.0385
	67	39.5536
	67	44.0317
	67	46.0752
	68	57.4343
	69	41.9283
	70	56.6746
	70	92.6591
	72	33.6054
	73	86.33
	76	69.5005
	76	71.4287
	76	50.9003

## Sheet: Fig 2b
	Figure 2b
	LAC			GTEx
	Age	TotalScore		Age	TotalScore
	young	0.352572		young	0.327155
	young	0.359903		young	0.33699
	young	0.340108		young	0.346021
	young	0.347076		young	0.361154
	young	0.359153		young	0.361191
	young	0.369479		young	0.351594
	young	0.332177		young	0.334538
	young	0.342063		young	0.375104
	young	0.354777		young	0.353474
	young	0.366862		young	0.348802
	young	0.342652		young	0.330044
	young	0.355229		young	0.344709
	young	0.328741		young	0.343894
	young	0.360795		young	0.348468
	young	0.35383		young	0.340578
	young	0.330433		young	0.353228
	young	0.33624		young	0.376536
	old	0.37312		young	0.345531
	old	0.362422		young	0.371874
	old	0.362096		young	0.329053
	old	0.347385		young	0.331069
	old	0.349072		young	0.337356
	old	0.360781		young	0.353836
	old	0.336513		young	0.342972
	old	0.351735		young	0.340347
	old	0.365867		young	0.362259
	old	0.371629		young	0.344153
	old	0.351319		young	0.342484
	old	0.351619		young	0.358608
	old	0.358923		young	0.3401
	old	0.370907		young	0.375533
	old	0.366496		young	0.340078
	old	0.343946		young	0.362872
	old	0.364413		young	0.344352
				young	0.365119
				young	0.384267
				young	0.333044
				young	0.325608
				young	0.331752
				young	0.352645
				young	0.35878
				young	0.351859
				young	0.38086
				young	0.356443
				young	0.363853
				young	0.393167
				young	0.328765
				young	0.346702
				young	0.353682
				young	0.352359
				young	0.360056
				young	0.346338
				young	0.345741
				young	0.3399
				young	0.349342
				young	0.342176
				young	0.332481
				young	0.345651
				young	0.365448
				young	0.361438
				young	0.347134
				young	0.368744
				young	0.366622
				young	0.346087
				young	0.333435
				young	0.327887
				young	0.341078
				young	0.352086
				young	0.369779
				old	0.355792
				old	0.344294
				old	0.372558
				old	0.369262
				old	0.337039
				old	0.368968
				old	0.361598
				old	0.36964
				old	0.366043
				old	0.371606
				old	0.389345
				old	0.362457
				old	0.36909
				old	0.3769
				old	0.369813
				old	0.349741
				old	0.342423
				old	0.340839
				old	0.346489
				old	0.359522
				old	0.372755
				old	0.369583
				old	0.354172
				old	0.375868
				old	0.385229
				old	0.368881
				old	0.373363
				old	0.360183
				old	0.350779
				old	0.362294
				old	0.346729
				old	0.356783
				old	0.36104
				old	0.362933
				old	0.362148
				old	0.354057
				old	0.342772
				old	0.367983
				old	0.356611
				old	0.378124
				old	0.354948
				old	0.352943
				old	0.375228
				old	0.353054
				old	0.382997
				old	0.328705
				old	0.351732
				old	0.353889
				old	0.336077
				old	0.362928
				old	0.356748
				old	0.384219
				old	0.367619
				old	0.364968
				old	0.379879
				old	0.352637
				old	0.351196
				old	0.368827
				old	0.346431
				old	0.3678
				old	0.343132
				old	0.344419
				old	0.351744
				old	0.345557
				old	0.355922
				old	0.369002
				old	0.371149
				old	0.344236
				old	0.350883

## Sheet: Fig 2c
	Figure 2c
	name	zscore	pvalue
	Cell proliferation of tumor cell lines	-4.509	1.76e-05
	KRAS	-4.113	0.00021
	PPARGC1A	-3.83	0.0195
	Cell proliferation of carcinoma cell lines	-3.392	0.000959
	Viability	-2.845	0.00022
	Proliferation of embryonic cell lines	-2.517	0.00179
	Colony formation	-2.493	0.000434
	S phase	-2.471	0.00313
	ATF4	-2.442	3.28e-12
	Proliferation of epithelial cells	-2.179	0.00277
	Interphase	-2.102	0.00179
	S phase of epithelial cells	-2	0.000402
	Colony formation of cells	-1.949	0.00306
	DNA replication	-1.853	7.45e-07
	Transcription of RNA	-1.214	0.000118
	Uptake of L-amino acid	-1.041	0.00202
	Transcription	-1.029	0.00043
	Expression of RNA	-0.932	2.65e-05
	Synthesis of DNA	-0.916	0.000111
	Transcription of DNA	-0.735	0.00095
	Metabolism of DNA	-0.626	2.05e-06
	HIF1A	0.139	0.00303
	Tgf beta	0.246	0.0139
	TGFB3	0.309	0.00748
	Notch	0.323	0.0446
	CDKN1A	0.655	0.0287
	SMAD2	0.793	0.00553
	FOXO1	0.884	0.0456
	TWIST1	1.323	0.0117
	FOXO3	1.389	0.0305
	Smad2/3-Smad4	1.951	0.0069
	CDKN2A	2.336	0.0226
	Apoptosis	2.953	9.78e-05
	Necrosis	3.028	4.55e-05

## Sheet: Fig 2d
	Figure 2d
	Telomere Length			gammaH2ax IHC count
	Age	TL		donor	count	TL
	16	8768		short1	0	short
	18	7991.5		short1	5	short
	19	7370.1		short1	1	short
	20	9167.2		short1	1	short
	22	8617		short1	2	short
	24	8125		short1	1	short
	25	7162.9		short1	6	short
	25	8175.9		short1	1	short
	26	8660.1		short1	4	short
	26	8495.8		short1	4	short
	26	8887.4		short1	1	short
	26	8381.4		short1	3	short
	26	8935.1		short1	0	short
	27	8719.5		short1	3	short
	28	8444.6		short1	1	short
	30	7762.3		short2	1	short
	30	8826.7		short2	1	short
	30	7590.9		short2	2	short
	32	7772.6		short2	0	short
	32	8949.6		short2	6	short
	33	8212.7		short2	4	short
	34	8500.7		short2	1	short
	35	8308.7		short2	3	short
	35	7654.4		short2	2	short
	36	7876.3		short2	5	short
	37	8056.3		short2	8	short
	37	7798.6		short2	2	short
	37	7471.8		short2	3	short
	41	8669.4		short2	0	short
	42	7885.8		short2	1	short
	42	8655.9		short3	3	short
	42	7526.8		short3	0	short
	42	7937.2		short3	0	short
	45	7511.5		short3	1	short
	45	8031		short3	2	short
	46	8982		short3	1	short
	47	7820.8		short3	4	short
	48	7845.4		short3	2	short
	48	8295		short3	2	short
	48	7419		short3	1	short
	48	8554.1		short3	1	short
	50	8496.4		short3	1	short
	50	8344.7		short3	0	short
	51	7925.6		short3	0	short
	52	7956.7		short3	0	short
	53	8087.5		long1	3	long
	53	8003.2		long1	1	long
	53	7855.3		long1	1	long
	53	7958.3		long1	1	long
	53	8575.6		long1	1	long
	53	8139.2		long1	1	long
	54	7641.8		long1	2	long
	55	8047.1		long1	2	long
	55	8828.8		long1	1	long
	55	7926.2		long1	3	long
	55	7535.7		long1	1	long
	56	8018.5		long1	2	long
	56	7696.3		long1	3	long
	57	7850.6		long1	2	long
	58	6607.5		long1	1	long
	59	8048.1		long2	0	long
	59	7470.9		long2	0	long
	60	8097.9		long2	0	long
	61	7889.3		long2	0	long
	61	7390.2		long2	0	long
	62	7656.3		long2	0	long
	62	6821.3		long2	1	long
	63	7880.2		long2	0	long
	64	7786.7		long2	0	long
	65	7665.6		long2	2	long
	66	6963.5		long2	1	long
	66	8146.2		long2	0	long
	67	7772.3		long2	0	long
	67	8387.8		long2	0	long
	67	8484		long2	0	long
	68	7974		long3	0	long
	69	7979.7		long3	1	long
	70	7307.9		long3	0	long
	70	8439.6		long3	0	long
	72	7857.7		long3	0	long
	73	7325.2		long3	0	long
	76	7697.5		long3	0	long
	76	7305.7		long3	0	long
	76	7766.3		long3	0	long
				long3	0	long
				long3	0	long
				long3	0	long
				long3	0	long
				long3	1	long
				long3	0	long

## Sheet: Fig 3a
	Figure 3a
	LAC				GTEx
	Age	Epithelial cells	Fibroblasts		Age	Epithelial cells	Fibroblasts
	16	0.458219	0.427044		50-59	0.0181863	0.68704
	18	0.401554	0.314858		60-69	0	0.813653
	19	0.420508	0.449224		60-69	0.3164	0.59966
	20	0.293983	0.459851		60-69	0.183735	0.627121
	22	0.459974	0.488957		60-69	0	0.767924
	24	0.631385	0.202005		50-59	0	0.837245
	25	0.483446	0.40013		50-59	0.310005	0.572048
	25	0.349341	0.518875		60-69	0.30555	0.611269
	26	0.126096	0.451783		50-59	0.202911	0.55474
	26	0.372613	0.418334		30-39	0.277481	0.54711
	26	0.441882	0.450217		60-69	0	0.82986
	26	0.57721	0.32184		50-59	0.282361	0.519024
	26	0.13853	0.607764		30-39	0.157822	0.672306
	27	0.522213	0.321185		20-29	0.443742	0.455449
	28	0.46906	0.478624		50-59	0.145837	0.676477
	30	0.0443825	0.480578		60-69	0	0.634661
	30	0.371861	0.489626		40-49	0	0.89615
	30	0.235325	0.574696		60-69	0	0.712168
	32	0.303172	0.52246		30-39	0.404076	0.456618
	32	0.0387806	0.685145		30-39	0.115196	0.650122
	33	0.48909	0.481019		50-59	0	0.736644
	34	0.454465	0.465197		20-29	0.23985	0.528939
	35	0.379869	0.42109		60-69	0	0.815118
	35	0.297557	0.499182		50-59	0.00816165	0.651732
	36	0.535081	0.390011		60-69	0	0.798802
	37	0.378815	0.534688		60-69	0.00386325	0.741381
	37	0.470254	0.429783		60-69	0.100694	0.748401
	37	0.204346	0.396739		30-39	0	0.809061
	41	0.399536	0.45098		50-59	0.165423	0.665567
	42	0.212733	0.555534		60-69	0.166205	0.669129
	42	0.268929	0.417234		60-69	0	0.80073
	42	0.327915	0.51311		60-69	0	0.68104
	42	0.507178	0.358364		30-39	0.0132993	0.778671
	45	0.461507	0.426132		60-69	0	0.817041
	45	0.352633	0.445505		20-29	0	0.895738
	46	0.473918	0.421541		50-59	0	0.709553
	47	0.227039	0.598455		40-49	0.228697	0.576637
	48	0.479108	0.431157		40-49	0.121053	0.711484
	48	0.309123	0.520492		50-59	0.0717191	0.784202
	48	0.485885	0.415329		60-69	0	0.851429
	48	0.457193	0.407729		50-59	0.312304	0.514202
	50	0.417214	0.521956		50-59	0.0272361	0.556457
	50	0.541303	0.279595		50-59	0	0.710474
	51	0.531709	0.242193		60-69	0.226383	0.58862
	52	0.346705	0.277255		50-59	0.0554501	0.726199
	53	0.383697	0.441635		60-69	0.0212763	0.808005
	53	0.00574284	0.698824		60-69	0.079644	0.711844
	53	0.0810304	0.586029		60-69	0.164937	0.621144
	53	0.204182	0.516458		40-49	0.18094	0.587955
	53	0.276183	0.571529		20-29	0.248781	0.55611
	53	0.327756	0.407868		30-39	0.287984	0.593176
	54	0.390564	0.497111		50-59	0.210177	0.599936
	55	0.253086	0.661899		50-59	0.0565765	0.746824
	55	0.116368	0.440795		60-69	0	0.847581
	55	0.501853	0.451876		60-69	0.00202523	0.75421
	55	0.459837	0.454302		50-59	0.065249	0.576967
	56	0.258045	0.649103		60-69	0.0662492	0.625574
	56	0.138312	0.481597		50-59	0.0636723	0.685157
	57	0.303183	0.530737		50-59	0.0612172	0.684429
	58	0.196642	0.561988		60-69	0	0.794242
	59	0.368804	0.385546		50-59	0	0.74965
	59	0.443979	0.465409		20-29	0.330409	0.563732
	59	0.263166	0.627314		40-49	0	0.779913
	60	0.259613	0.588132		60-69	0	0.878263
	61	0.443859	0.464124		60-69	0	0.781783
	61	0.259032	0.361477		40-49	0	0.825518
	62	0.376476	0.489823		60-69	0	0.821371
	62	0.21399	0.505671		50-59	0.0716732	0.630409
	63	0.303224	0.614087		70-79	0.287005	0.600689
	64	0.421079	0.294078		60-69	0.497547	0.437625
	65	0.331875	0.543614		40-49	0.0204275	0.723498
	66	0.260017	0.539213		50-59	0	0.828588
	66	0.453259	0.457928		60-69	0	0.558403
	66	0.469973	0.407384		50-59	0.330077	0.575989
	67	0.351573	0.476624		60-69	0	0.73451
	67	0.166493	0.545143		50-59	0	0.879488
	67	0.408405	0.503592		60-69	0.20424	0.637437
	68	0.408935	0.462706		60-69	0.245228	0.611847
	69	0.454923	0.34937		70-79	0.140676	0.597902
	70	0.231049	0.620086		50-59	0	0.75035
	70	0.435873	0.397139		50-59	0	0.889918
	72	0.364625	0.392035		60-69	0	0.823484
	73	0.323869	0.569112		50-59	0.25752	0.595582
	76	0.42471	0.467104		60-69	0.200078	0.549086
	76	0.230844	0.612894		60-69	0.320773	0.591323
	76	0.269984	0.524561		50-59	0	0.848358
					40-49	0.249806	0.628517
					50-59	0	0.886026
					60-69	0.110453	0.695349
					40-49	0.269034	0.622393
					40-49	0.28688	0.492848
					20-29	0.289296	0.614712
					50-59	0	0.741772
					60-69	0.151586	0.725801
					60-69	0.0208028	0.79524
					20-29	0.0451848	0.603749
					50-59	0.122963	0.659581
					40-49	0.118681	0.701345
					50-59	0	0.8503
					50-59	0.232303	0.589125
					50-59	0	0.739028
					30-39	0.289636	0.542494
					60-69	0	0.81849
					50-59	0	0.799075
					30-39	0.0487327	0.764518
					50-59	0.0706727	0.669226
					50-59	0	0.82996
					60-69	0.134333	0.55567
					60-69	0	0.728
					60-69	0.0254266	0.788294
					70-79	0	0.66349
					60-69	0	0.803385
					30-39	0.102752	0.655693
					50-59	0	0.647777
					40-49	0.113353	0.677541
					50-59	0	0.685529
					20-29	0.10769	0.69149
					40-49	0	0.763806
					50-59	0.382466	0.488968
					50-59	0.363133	0.493409
					30-39	0.215747	0.569621
					70-79	0.00281611	0.725668
					40-49	0	0.77034
					30-39	0.446972	0.401679
					60-69	0	0.851207
					60-69	0	0.733945
					60-69	0.0897901	0.735323
					60-69	0.146012	0.706861
					60-69	0.337918	0.597118
					50-59	0.279428	0.616602
					70-79	0.236009	0.632482
					60-69	0.137096	0.680085
					60-69	0.22836	0.614344
					50-59	0.198516	0.664875
					40-49	0	0.810137
					20-29	0	0.674503
					50-59	0.0724916	0.699909
					30-39	0.248084	0.540971
					30-39	0.0958232	0.676399
					40-49	0.175689	0.619277
					50-59	0.0369834	0.656009
					60-69	0.360927	0.517998
					60-69	0.00657206	0.746609
					60-69	0	0.861221
					20-29	0.140139	0.649451
					50-59	0.122333	0.716579
					50-59	0.083606	0.704499
					60-69	0	0.745772
					50-59	0.365211	0.312616
					40-49	0.372675	0.574187
					60-69	0.254658	0.611795
					60-69	0	0.791812
					40-49	0.0566583	0.6683
					40-49	0	0.880409
					70-79	0	0.772481
					70-79	0.0138183	0.803705
					40-49	0.299193	0.559803
					70-79	0	0.836914
					30-39	0.0299718	0.363591
					50-59	0.200997	0.759067
					50-59	0	0.870312
					60-69	0	0.816544
					50-59	0.0227721	0.608907
					40-49	0	0.603631
					20-29	0.207915	0.543654
					50-59	0.0502718	0.76826
					50-59	0.327993	0.55186
					60-69	0	0.845281
					50-59	0.153034	0.647436
					30-39	0.140971	0.628624
					60-69	0.0184222	0.725069
					30-39	0.495852	0.421062
					50-59	0.0436563	0.764631
					60-69	0.0227719	0.717229
					60-69	0	0.938844
					60-69	0.288021	0.59226
					50-59	0.0992324	0.708092
					50-59	0.153204	0.578354
					50-59	0.0235584	0.748758
					50-59	0.0539109	0.771991
					60-69	0	0.791285
					60-69	0	0.870705
					50-59	0	0.710996
					40-49	0.263144	0.634804
					60-69	0.159659	0.673792
					70-79	0	0.763309
					30-39	0.14525	0.670917
					60-69	0.103127	0.713602
					60-69	0	0.811373
					60-69	0	0.759079
					60-69	0	0.733679
					40-49	0	0.818914
					40-49	0	0.807455
					60-69	0.0268073	0.819264
					60-69	0	0.806189
					50-59	0.0402408	0.739747
					50-59	0	0.629843
					60-69	0	0.665946
					40-49	0	0.836207
					70-79	0	0.875043
					50-59	0	0.661997
					60-69	0	0.801788
					60-69	0	0.808744
					20-29	0	0.907956
					60-69	0	0.77038
					40-49	0.0662607	0.798971
					60-69	0	0.87202
					40-49	0.141346	0.705209
					50-59	0.422706	0.553578
					50-59	0.233547	0.633864
					40-49	0	0.73412
					50-59	0	0.809564
					50-59	0.0874083	0.681452
					60-69	0	0.739893
					60-69	0	0.772612
					60-69	0	0.901051
					40-49	0	0.896699
					50-59	0.376264	0.5019
					50-59	0.066922	0.78651
					50-59	0	0.738998
					40-49	0.236125	0.542751
					60-69	0	0.847379
					70-79	0	0.856309
					30-39	0.0757588	0.451007
					50-59	0.214886	0.609938
					50-59	0	0.82425
					60-69	0.0546347	0.759643
					60-69	0	0.833443
					70-79	0.129719	0.745835
					50-59	0.230367	0.580894
					50-59	0	0.826409
					50-59	0.1411	0.657212
					60-69	0	0.798554
					40-49	0.11076	0.70518
					60-69	0	0.845015
					50-59	0.188484	0.640288
					30-39	0.0540647	0.71829
					40-49	0.231649	0.530526
					50-59	0	0.703842
					60-69	0	0.688199
					70-79	5.06e-05	0.709324
					50-59	0.0226012	0.699166
					60-69	0.223051	0.655894
					60-69	0.209948	0.55065
					60-69	0	0.764824
					50-59	0	0.775746
					40-49	0.371829	0.5211
					60-69	0.0764514	0.635635
					60-69	0	0.739632
					60-69	0.199897	0.685002
					70-79	0	0.772766
					60-69	0	0.812898
					60-69	0.245481	0.633613
					30-39	0.332696	0.579615
					50-59	0.173749	0.624767
					50-59	0	0.832991
					50-59	0	0.763349
					50-59	0	0.757831
					60-69	0	0.754306
					20-29	0.222958	0.541202
					20-29	0.0213508	0.747334
					50-59	0.0860649	0.77296
					50-59	0.0226073	0.774504
					50-59	0	0.765421
					40-49	0	0.835935
					50-59	0	0.72169
					30-39	0	0.733246
					60-69	0.199486	0.577401
					50-59	0.169635	0.662683
					50-59	0	0.873785
					60-69	0	0.834365
					50-59	0	0.871257
					50-59	0.0604302	0.722607
					50-59	0.114121	0.620181
					60-69	0	0.673123
					60-69	0	0.880405
					30-39	0.208102	0.612937
					40-49	0.335639	0.595478
					40-49	0.15701	0.680492
					50-59	0	0.74598
					50-59	0	0.785889
					50-59	0.445478	0.481004
					20-29	0.272578	0.592558
					50-59	0.0547762	0.65016
					30-39	0	0.796034
					60-69	0	0.789664
					40-49	0	0.847064
					50-59	0.00539951	0.623033
					30-39	0.433915	0.534606
					60-69	0	0.899823
					60-69	0	0.85862
					50-59	0.149475	0.717001
					50-59	0.123152	0.667969
					20-29	0.264561	0.585755
					30-39	0.0218411	0.745044
					40-49	0.0459951	0.70116
					50-59	0	0.714596
					50-59	0	0.767276
					60-69	0	0.797335
					60-69	0	0.838637
					60-69	0.035669	0.697311
					60-69	0.152794	0.707307
					60-69	0.0610556	0.762674
					40-49	0.100418	0.603326
					50-59	0.294595	0.566439
					30-39	0.150379	0.668766
					40-49	0.29009	0.503009
					50-59	0.467146	0.498285
					40-49	0.311617	0.505432
					60-69	0	0.746436
					50-59	0.286994	0.58199
					40-49	0	0.81266
					40-49	0.433161	0.48962
					40-49	0	0.832088
					20-29	0.224198	0.633756
					50-59	0.0608799	0.729005
					40-49	0.213165	0.628342
					60-69	0.316913	0.604643
					60-69	0.00140656	0.81791
					50-59	0.271862	0.533369
					50-59	0	0.72709
					50-59	0.242993	0.595949
					60-69	0.315922	0.617797
					50-59	0.0803538	0.74872
					50-59	0	0.80858
					50-59	0.0443346	0.807136
					60-69	0.303838	0.568246
					50-59	0.288627	0.608347
					60-69	0.214207	0.576893
					40-49	0.228098	0.595103
					40-49	0.220322	0.658086
					60-69	0.327833	0.528723
					40-49	0.0160668	0.574128
					20-29	0.204064	0.552997
					50-59	0	0.631897
					40-49	0	0.835624
					60-69	0.0616474	0.678127
					60-69	0	0.754107
					60-69	0	0.824267
					50-59	0.199833	0.560343
					60-69	0.318081	0.576088
					30-39	0.0103563	0.704847
					50-59	0	0.854982
					60-69	0	0.868939
					50-59	0.061036	0.690955

## Sheet: Fig 3b
	Figure 3b
	Age	pos cell per mm alveolar surface
	18	22.679
	18	22.8894
	18	13.5446
	18	12.1326
	18	12.5936
	18	14.6252
	19	21.6971
	19	23.9433
	19	15.4475
	19	6.7417
	19	16.3935
	19	8.3313
	20	16.1628
	20	17.0244
	20	22.2917
	20	11.1803
	20	25.9909
	20	19.4607
	22	15.2555
	22	17.5198
	22	13.1603
	22	18.297
	22	21.4425
	22	26.5871
	68	11.3254
	68	10.7688
	68	11.628
	68	11.73
	68	11.9898
	68	10.4382
	72	2.72714
	72	2.75975
	72	5.4718
	72	5.08095
	72	4.87748
	72	3.31005
	76	4.93332
	76	10.0689
	76	6.66381
	76	6.18168
	76	7.31335
	76	10.6053
	76	1.09359
	76	0
	76	1.04421
	76	1.2516
	76	0
	76	1.426

## Sheet: Fig 3c
	Figure 3c
	LAC			GTEx
	Age	TotalScore		Age	TotalScore
	young	0.304906		young	0.330949
	young	0.332931		young	0.345041
	young	0.283698		young	0.328553
	young	0.276452		young	0.377168
	young	0.343609		young	0.321403
	young	0.293682		young	0.327719
	young	0.273204		young	0.321574
	young	0.32724		young	0.345517
	young	0.292464		young	0.35723
	young	0.283274		young	0.358348
	young	0.33797		young	0.339348
	young	0.328225		young	0.333138
	young	0.323661		young	0.327649
	young	0.28846		young	0.334825
	young	0.327856		young	0.332577
	young	0.293119		young	0.330167
	young	0.266743		young	0.335056
	old	0.344613		young	0.343375
	old	0.342599		old	0.344074
	old	0.3457		young	0.302332
	old	0.344448		old	0.342155
	old	0.328547		young	0.340442
	old	0.340422		young	0.313877
	old	0.331208		young	0.330054
	old	0.295597		young	0.335777
	old	0.340391		young	0.326388
	old	0.331948		young	0.349943
	old	0.335897		young	0.331614
	old	0.348408		young	0.334366
	old	0.277881		old	0.344802
	old	0.293329		young	0.359473
	old	0.347458		young	0.350404
	old	0.355147		young	0.328415
	old	0.336299		young	0.382967
				young	0.33391
				old	0.355752
				young	0.332668
				young	0.324946
				old	0.33853
				young	0.355847
				young	0.351005
				young	0.334346
				young	0.336288
				young	0.297039
				young	0.330498
				young	0.321909
				young	0.341734
				young	0.358275
				old	0.35613
				old	0.345461
				young	0.340361
				old	0.343738
				young	0.254559
				young	0.335589
				young	0.323196
				young	0.329939
				young	0.330787
				old	0.339465
				young	0.342747
				old	0.345958
				old	0.362211
				young	0.328393
				old	0.291961
				old	0.317336
				old	0.334831
				old	0.360857
				young	0.36913
				old	0.349669
				old	0.377014
				old	0.326124
				old	0.376416
				old	0.349925
				old	0.357489
				young	0.353038
				old	0.362034
				old	0.351052
				old	0.334901
				old	0.343591
				old	0.362538
				old	0.352102
				old	0.351738
				young	0.338188
				old	0.348608
				old	0.344829
				old	0.343081
				old	0.36019
				old	0.345254
				young	0.284815
				old	0.339415
				old	0.335446
				old	0.344367
				old	0.32001
				old	0.356072
				old	0.368894
				old	0.364683
				old	0.344931
				old	0.355271
				old	0.325694
				old	0.330219
				young	0.344516
				old	0.323541
				young	0.324586
				young	0.349546
				young	0.344692
				old	0.342234
				old	0.365365
				old	0.362407
				old	0.291591
				young	0.33285
				young	0.337215
				young	0.302456
				old	0.353296
				young	0.349223
				old	0.356678
				old	0.362149
				young	0.344762
				young	0.321454
				old	0.371607
				old	0.342346
				old	0.336875
				old	0.339966
				old	0.353949
				young	0.341699
				old	0.353657
				young	0.336515
				old	0.334719
				old	0.367339
				old	0.351126
				old	0.328045
				old	0.335005
				old	0.352346
				young	0.318708
				old	0.35276
				old	0.348103
				old	0.3751
				old	0.34063
				young	0.331295
				old	0.367465

## Sheet: Fig 4b
	Figure 4b
	Distance (µm)	Linescan i	Linescan ii
	0.867	77	57
	1.733	70.937	50.937
	2.6	39.976	39.976
	3.467	55.917	55.917
	4.333	51.953	51.953
	5.2	54.823	54.823
	6.067	45.071	45.071
	6.933	27.44	78
	7.8	38.597	72
	8.666	50.788	68
	9.533	61.607	81
	10.4	52.784	72
	11.266	58.104	84
	12.133	64.183	71
	13	101.01	68
	13.866	143.646	59
	14.733	183.177	86
	15.6	109.401	91
	16.466	87.778	66
	17.333	73.165	51
	18.2	85.1	62
	19.066	75.083	44
	19.933	50.222	40
	20.8	43.006	41
	21.666	53.642	50
	22.533	50.705	38
	23.399	71.285	31
	24.266	64.257	46
	25.133	58.291	52
	25.999	69.342	42
	26.866	84.061	46
	27.733	87.705	44
	28.599	90.737	53
	29.466	61.277	37
	30.333	66.462	47
	31.199	62.625	50
	32.066	67.039	52
	32.933	53.965	32
	33.799	60.059	35
	34.666	57.758	46
	35.533	73.1	56
	36.399	94.383	56
	37.266	100.475	36
	38.133	107.872	50
	38.999	92.346	33
	39.866	96.177	66
	40.732	75.542	56
	41.599	69.139	41
	42.466	58.132	50
	43.332	62.54	53
	44.199	59.965	57
	45.066	92.992	85
	45.932	93.043	64
	46.799	99.872	74
	47.666	113.666	71
	48.532	142.949	68
	49.399	182.538	58
	50.266	156.562	72
	51.132	141.024	79
	51.999	125.191	85
	52.866	118.855	79
	53.732	75.809	73
	54.599	68.615	67
	55.465	51.792	68
	56.332	56.456	61
	57.199	55.446	82
	58.065	47.149	88
	58.932	55.684	83
	59.799	54.611	81
	60.665	56.018	62
	61.532	54.599	65
	62.399	46.301	67
	63.265	59.053	58
	64.132	74.418	60
	64.999	81.986	38
	65.865	85.473	34
	66.732	99.534	43
	67.599	111.041	53
	68.465	120.418	46
	69.332	131.929	48
	70.198	133.855	52
	71.065	105.495	54
	71.932	117.501	64
	72.798	114.043	59
	73.665	95.69	50
	74.532	102.654	48
	75.398	92.31	45
	76.265	91.403	49
	77.132	82.308	81
	77.998	78.208	100
	78.865	76.501	70
	79.732	69.285	54
	80.598	72.601	69
	81.465	83.287	73
	82.332	80.982	57
	83.198	82.216	68
	84.065	88.534	57
	84.932	79.66	63
	85.798	80.839	71
	86.665	103.558	67
	87.531	143.393	65
	88.398	148.841	55
	89.265	155.432	63
	90.131	168.786	63
	90.998	142.807	62
	91.865	106.874	61
	92.731	96.326	49
	93.598	87.102	52
	94.465	95.483	65
	95.331	85.709	56
	96.198	74.059	60
	97.065	85.872	52
	97.931	99.279	61
	98.798	90.768	45
	99.665	96.978	60
	100.531	123.385	58
	101.398	89.367	50
	102.264	80.701	64
	103.131	91.246	72
	103.998	80.56	49
	104.864	104.161	43
	105.731	91.721	39
	106.598	103.804	43
	107.464	122.582	30
	108.331	125.898	25
	109.198	149.996	30
	110.064	124.872	47
	110.931	125	50
	111.798	123.817	63
	112.664	106.094	45
	113.531	84.525	50
	114.398	68.558	56
	115.264	76.739	78
	116.131	99.407	78
	116.997	65	82
	117.864	87.409	62
	118.731	95.344	60
	119.597	92.847	63
	120.464	103.458	59
	121.331	102.916	65
	122.197	103.851	74
	123.064	112.324	77
	123.931	108.768	68
	124.797	101.99	63
	125.664	102.487	47
	126.531	81.709	53
	127.397	86.411	54
	128.264	86.198	43
	129.131	106.191	71
	129.997	103.876	49
	130.864	100.318	58
	131.73	98.34	60
	132.597	97.501	37
	133.464	98.971	33
	134.33	107	46
	135.197	114.008	38
	136.064	132.356	36
	136.93	159.91	37
	137.797	185.279	36
	138.664	170.138	45
	139.53	183.941	60
	140.397	152.002	65
	141.264	124.452	54
	142.13	112.124	57
	142.997	84.711	67
	143.864	98	100
	144.73	106.564	80
	145.597	124.906	110
	146.464	112.497	83
	147.33	110.422	93
	148.197	102.969	69
	149.063	114.578	60
	149.93	109.138	83
	150.797	144.804	67
	151.663	150.316	46
	152.53	136.371	53
	153.397	111.487	42
	154.263	88.527	44
	155.13	75.919	43
	155.997	85.603	41
	156.863	82.44	38
	157.73	125.776	56
	158.597	164.163	65
	159.463	224.629	64
	160.33	200.149	88
	161.197	150.646	77
	162.063	147.114	79
	162.93	135.161	78
	163.796	148.01	78
	164.663	114.64	85
	165.53	114.452	78
	166.396	100.244	76
	167.263	93.104	63
	168.13	81.699	75
	168.996	89.623	65
	169.863	113.13	64
	170.73	111.552	84
	171.596	97.644	80
	172.463	104.226	90
	173.33	88.835	101
	174.196	89.568	108
	175.063	107.255	83
	175.93	88.682	79
	176.796	104.739	91
	177.663	90.42	73
	178.529	96.473	62
	179.396	96.238	78
	180.263	109.454	81
	181.129	108.432	84
	181.996	99.815	95
	182.863	118.273	95
	183.729	118.462	80
	184.596	100.169	81
	185.463	99.141	70
	186.329	122.204	63
	187.196	119.43	65
	188.063	120.454	67
	188.929	143.253	58
	189.796	114.139	60
	190.663	119.556	59
	191.529	165.069	68
	192.396	170.527	85
	193.263	176.193	88
	194.129	182.401	78
	194.996	171.723	63
	195.862	139.334	71
	196.729	165.976	55
	197.596	157.218	53
	198.462	168.542	59
	199.329	182.196	47
	200.196	200.342	55
	201.062	185.169	73
	201.929	172.823	66
	202.796	179.945	67
	203.662	162.597	80
	204.529	131.238	75
	205.396	122.183	79
	206.262	119.593	71
	207.129	100.389	55
	207.996	72.365	49
	208.862	90.658	65
	209.729	83.477	56
	210.595	111.87	59
	211.462	115.373	58
	212.329	122.299	63
	213.195	180.462	54
	214.062	165.031	67
	214.929	137.825	65
	215.795	191.694	62
	216.662	185.978	64
	217.529	210.699	73
	218.395	183.945	86
	219.262	174.285	81
	220.129	203.018	78
	220.995	203.035	74
	221.862	189.986	83
	222.729	182.823	83
	223.595	150.686	78
	224.462	134.725	88
	225.328	113.743	90
	226.195	128.259	85
	227.062	141.796	88
	227.928	156.912	82
	228.795	166.035	75
	229.662	187.411	52
	230.528	192.845	49
	231.395	216.554	35
	232.262	204.379	49
	233.128	175.167	56
	233.995	176.405	64
	234.862	173.077	85
	235.728	147.611	87
	236.595	180.525	81
	237.462	157.782	65
	238.328	146.54	56
	239.195	173.1	69
	240.061	162.845	64
	240.928	151.939	63
	241.795	137.016	61
	242.661	157.823	60
	243.528	163.593	69
	244.395	165.544	66
	245.261	134.972	62
	246.128	142.792	63
	246.995	148.132	77
	247.861	117.921	69
	248.728	129.02	74
	249.595	100.511	86
	250.461	114.051	86
	251.328	97.542	90
	252.195	101.745	94
	253.061	120.143	93
	253.928	133.99	101
	254.795	139.739	108
	255.661	165.861	116
	256.528	185.293	93
	257.394	171.305	67
	258.261	191.169	72
	259.128	175.316	62
	259.994	180.754	59
	260.861	182.073	67
	261.728	201.509	59
	262.594	205.988	62
	263.461	205.33	64
	264.328	206.36	65
	265.194	201.603	62
	266.061	227.941	80
	266.928	229.081	77
	267.794	226.682	68
	268.661	244.218	89
	269.528	231.835	87
	270.394	220.108	94
	271.261	222	96
	272.127	216.275	85
	272.994	221.377	72
	273.861	205.509	89
	274.727	190.599	76
	275.594	222.772	87
	276.461	207	90
	277.327	185.631	84
	278.194	166.316	60
	279.061	167.316	78
	279.927	174.896	57
	280.794	183.458	74
	281.661	170.2	68
	282.527	164.297	73
	283.394	160.933	54
	284.261	148.558	56
	285.127	181.043	69
	285.994	155.171	69
	286.861	145.593	50
	287.727	168.613	60
	288.594	172.399	52
	289.46	149.721	61
	290.327	146.809	77
	291.194	169.754	54
	292.06	181.477	45
	292.927	194.902	47
	293.794	199.018	41
	294.66	183.715	38
	295.527	155.43	46
	296.394	157.823	48
	297.26	139.813	62
	298.127	124.694	47
	298.994	133.868	60
	299.86	141.778	49
	300.727	144.495	61
	301.594	128.177	59
	302.46	118.859	56
	303.327	125.684	43
	304.193	110.75	49
	305.06	130.829	44
	305.927	136.363	44
	306.793	141.68	53
	307.66	140.444	43
	308.527	142.363	32
	309.393	136.208	44
	310.26	132.778	54
	311.127	128.42	47
	311.993	138.251	56
	312.86	133.073	58
	313.727	123.462	54
	314.593	99.69	54
	315.46	102.1	49
	316.327	104.849	65
	317.193	104.499	61
	318.06	95.629	70
	318.926	99.065	84
	319.793	101.582	79
	320.66	86.397	75
	321.526	97.169	75
	322.393	91.035	65
	323.26	89.77	71
	324.126	77.138	63
	324.993	83.695	64
	325.86	83.629	76
	326.726	97.006	70
	327.593	90.519	86
	328.46	74.788	81
	329.326	84.291	82
	330.193	89.613	84
	331.06	76.393	80
	331.926	92.733	75
	332.793	73.47	107
	333.659	75.128	103
	334.526	97.102	104
	335.393	84.637	89
	336.259	93.505	97
	337.126	85.468	87
	337.993	117.43	57
	338.859	138.403	56
	339.726	128.418	69
	340.593	122.242	77
	341.459	129.945	55
	342.326	132.682	63
	343.193	129.969	65
	344.059	109.888	106
	344.926	107.599	85
	345.793	122.075	79
	346.659	106.949	73
	347.526	100.57	87
	348.392	100.088	87
	349.259	100.955	79
	350.126	111.253	79
	350.992	83.825	90
	351.859	94.774	75
	352.726	92.475	90
	353.592	86.389	83
	354.459	82.794	88
	355.326	99.143	84
	356.192	98.888	81
	357.059	99.155	81
	357.926	117.906	77
	358.792	118.246	61
	359.659	95.253	45
	360.526	99.324	64
	361.392	105.597	60
	362.259	100.024	72
	363.126	123.57	72
	363.992	97.707	83
	364.859	121.939	80
	365.725	103.851	82
	366.592	108.607	65
	367.459	105.283	73
	368.325	83.674	67
	369.192	74.36	59
	370.059	100.326	58
	370.925	74.611	60
	371.792	74.456	72
	372.659	86.2	68
	373.525	89.206	81
	374.392	100.112	74
	375.259	96.487	68
	376.125	78	65
	376.992	86.116	65
	377.859	87.305	59
	378.725	92.694	56
	379.592	94.314	67
	380.458	98.363	67
	381.325	83.128	71
	382.192	86.988	78
	383.058	85.703	77
	383.925	82.878	75
	384.792	82.957	72
	385.658	76.018	67
	386.525	44.9	50
	387.392	81.756	56
	388.258	65.128	59
	389.125	67.102	56
	389.992	54.637	54
	390.858	63.505	55
	391.725	85.468	58
	392.592	99.631	57
	393.458	81.481	58
	394.325	99.106	59
	395.191	73.88	59
	396.058	96.874	56
	396.925	72.861	58
	397.791	71.407	57
	398.658	82.428	62
	399.525	69.31	67
	400.391	79.434	68
	401.258	83.707	70
	402.125	61.88	81
	402.991	66.061	65
	403.858	85.234	70
	404.725	80.338	60
	405.591	75.466	61
	406.458	62.933	61
	407.325	57.672	72
	408.191	70.694	93
	409.058	60.403	95
	409.924	62.308	84
	410.791	73.576	78
	411.658	72.662	63
	412.524	71.927	76
	413.391	66.703	69
	414.258	55.377	69
	415.124	79.269	62
	415.991	78.939	67
	416.858	71.772	65
	417.724	69.69	76
	418.591	65.515	62
	419.458	76.285	69
	420.324	69.196	88
	421.191	71.574	78
	422.058	80	64
	422.924	82.475	69
	423.791	77.737	81
	424.658	99.106	74
	425.524	95.876	73
	426.391	89.079	79
	427.257	69.014	64
	428.124	88.64	65
	428.991	78.108	61
	429.857	75.562	53
	430.724	77.599	52
	431.591	92.481	56
	432.457	90.509	69
	433.324	64.287	59
	434.191	51.925	64
	435.057	68	69
	435.924	75.857	68
	436.791	81.413	66
	437.657	81.802	67
	438.524	75.976	66
	439.391	74.365	69
	440.257	74.788	73
	441.124	84.291	71

## Sheet: Fig 4c
	Figure 4c
	vertical distance (µm)	fluorescence (grey levels)
		86 yrs	18 yrs
	0	28.9449	31.4691
	1.9988e-06	30.5944	32.6023
	3.9976e-06	31.6853	34.5784
	5.9964e-06	34.7997	40.0311
	7.9952e-06	37.0223	44.3658
	9.994e-06	39.5549	53.2602
	1.1993e-05	40.3099	65.1959
	1.3992e-05	42.3333	76.2968
	1.599e-05	45.4033	88.0075
	1.7989e-05	50.0064	98.5671
	1.9988e-05	54.8483	103.972
	2.1987e-05	57.8363	110.341
	2.3986e-05	62.3359	103.564
	2.5984e-05	69.1062	97.2357
	2.7983e-05	76.1322	90.5552
	2.9982e-05	80.6683	85.1768
	3.1981e-05	83.7812	77.3636
	3.398e-05	88.3498	68.0241
	3.5978e-05	91.299	61.7802
	3.7977e-05	92.2362	57.2106
	3.9976e-05	95.6669	47.9164
	4.1975e-05	93.1551	42.6318
	4.3974e-05	91.958	40.6229
	4.5972e-05	89.203	38.5675
	4.7971e-05	85.0091	37.9495
	4.997e-05	81.3966	31.1338
	5.1969e-05	77.6791	28.3147
	5.3968e-05	73.0179	26.1637
	5.5966e-05	68.0408	24.3295
	5.7965e-05	63.9068
	5.9964e-05	58.8284
	6.1963e-05	55.1079
	6.3962e-05	51.4584
	6.596e-05	48.9523
	6.7959e-05	45.7559
	6.9958e-05	42.8853
	7.1957e-05	39.9637
	7.3956e-05	37.1272
	7.5954e-05	36.5815
	7.7953e-05	36.24
	7.9952e-05	34.9578
	8.0951e-05	33.8634
	8.295e-05	32.8884
	8.3948e-05	30.9939
	8.4947e-05	29.1161
	8.6946e-05	27.2368
	9.7945e-05	25.4962
	8.8944e-05	22.8546
	8.9942e-05	21.1895
	9.0941e-05	20.5954

[truncated: 18 more sheets: Fig 4d, Fig 4e, Fig 4g, Fig 4i, Fig 4j, Fig 4l, Fig 4m, Fig S1a, Fig S1b, Fig S1c, Fig S1d, Fig S1e, Fig S1f, Fig S1g, Fig S2a, Fig S2b, Fig S2c, Fig S3b]
